# Supplementary material for: 4-[(4′-Chloro­methyl-[1,1′-biphen­yl]-4-yl)meth­yl]bis­(dimethyl­glyoximato-κ2 N,N′)(pyridine-κN)cobalt(III)
Source: Acta Crystallogr Sect E Struct Rep Online. 2012 Jan 14;68(Pt 2):m160–1. doi: 10.1107/S1600536812001092 (PMC3274891; doi:10.1107/S1600536812001092)
Supplement: Supplementary file 1 [file e-68-0m160-sup1.cif]

##############################################################################
#                                                                            #
# This CIF contains the data in a paper accepted for publication in          #
# Acta Crystallographica Section E. It conforms to the requirements of       #
# Notes for Authors for Acta Crystallographica Section E, and has been       #
# peer reviewed under the auspices of the IUCr Commission on Journals.       #
#                                                                            #
# Full details of the Crystallographic Information File format               #
# are given in the paper "The Crystallographic Information File (CIF):       #
# a New Standard Archive File for Crystallography" by S. R. Hall, F. H.      #
# Allen and I. D. Brown [Acta Cryst. (1991), A47, 655-685].                  #
#                                                                            #
# The current version of the core CIF dictionary is obtainable from          #
# ftp://ftp.iucr.org/pub/cif_core.dic.                                       #
#                                                                            #
# Software is freely available for graphical display of the structure(s)     #
# in this CIF. For information consult the CIF software page                 #
# http://www.iucr.org/resources/cif/software.                                #
#                                                                            #
# This file may be used for bona fide research purposes within the           #
# scientific community so long as proper attribution is given to the journal # 
# article from which it was obtained.                                        #
#                                                                            #
##############################################################################
data_I
_audit_creation_method     SHELXL-97
_chemical_name_systematic
;
4-[(4'-Chloromethyl-[1,1'-biphenyl]-4-yl)methyl]bis(dimethylglyoximato-
\k^2^<i>N</i>,<i>N</i>')(pyridine-\k<i>N</i>)cobalt(III)
;
_chemical_name_common     ?
_chemical_formula_moiety     'C27 H31 Cl Co N5 O4'
_chemical_formula_sum     'C27 H31 Cl Co N5 O4'
_chemical_formula_iupac     '[Co (C14 H14 Cl) (C4 H6 N2 O2)2 (C5 H5 N)]'
_chemical_formula_weight     583.95
_chemical_melting_point     ?
_symmetry_cell_setting     triclinic
_symmetry_space_group_name_H-M     'P -1'
_symmetry_space_group_name_Hall     '-P 1'
loop_
    _symmetry_equiv_pos_as_xyz
    'x, y, z'
    '-x, -y, -z'
_cell_length_a     9.1208(15)
_cell_length_b     11.3999(19)
_cell_length_c     13.661(2)
_cell_angle_alpha     72.869(3)
_cell_angle_beta     77.504(3)
_cell_angle_gamma     87.276(3)
_cell_volume     1325.1(4)
_cell_formula_units_Z     2
_cell_measurement_reflns_used     2484
_cell_measurement_theta_min     2.79
_cell_measurement_theta_max     27.57
_cell_measurement_temperature     100(2)
_exptl_crystal_description     prism
_exptl_crystal_colour     orange
_exptl_crystal_size_max     0.32
_exptl_crystal_size_mid     0.28
_exptl_crystal_size_min     0.26
_exptl_crystal_density_diffrn     1.464
_exptl_crystal_density_meas     ?
_exptl_crystal_density_method     'not measured'
_exptl_crystal_F_000     608
_exptl_absorpt_coefficient_mu     0.792
_exptl_absorpt_correction_type     multi-scan
_exptl_absorpt_process_details     '(SADABS; Sheldrick, 2004)'
_exptl_absorpt_correction_T_min     0.7857
_exptl_absorpt_correction_T_max     0.8206
_exptl_special_details     ?
_diffrn_ambient_temperature     100(2)
_diffrn_radiation_type     MoK\a
_diffrn_radiation_wavelength     0.71073
_diffrn_radiation_source     'fine-focus sealed tube'
_diffrn_radiation_monochromator     graphite
_diffrn_measurement_device_type     'Bruker SMART CCD area-detector'
_diffrn_measurement_method     'phi and omega scans'
_diffrn_detector_area_resol_mean     ?
_diffrn_reflns_number     7047
_diffrn_reflns_av_R_equivalents     0.0217
_diffrn_reflns_av_sigmaI/netI     0.0474
_diffrn_reflns_theta_min     2.07
_diffrn_reflns_theta_max     25.50
_diffrn_reflns_theta_full     25.50
_diffrn_measured_fraction_theta_max     0.972
_diffrn_measured_fraction_theta_full     0.972
_diffrn_reflns_limit_h_min     -11
_diffrn_reflns_limit_h_max     11
_diffrn_reflns_limit_k_min     -13
_diffrn_reflns_limit_k_max     13
_diffrn_reflns_limit_l_min     -9
_diffrn_reflns_limit_l_max     16
_diffrn_standards_number     ?
_diffrn_standards_interval_count     ?
_diffrn_standards_interval_time     ?
_diffrn_standards_decay_%     ?
_refine_special_details
;
Refinement of <i>F</i>^2^ against ALL reflections. The weighted <i>R</i>-factor
<i>wR</i> and goodness of fit <i>S</i> are based on <i>F</i>^2^, conventional
<i>R</i>-factors <i>R</i> are based on <i>F</i>, with <i>F</i> set to zero for
negative <i>F</i>^2^. The threshold expression of <i>F</i>^2^ >
2\s(<i>F</i>^2^) is used only for calculating <i>R</i>-factors(gt) <i>etc</i>.
and is not relevant to the choice of reflections for refinement.
<i>R</i>-factors based on <i>F</i>^2^ are statistically about twice as large
as those based on <i>F</i>, and <i>R</i>- factors based on ALL data will be
even larger.
;
_reflns_number_total     4789
_reflns_number_gt     3996
_reflns_threshold_expression     I>2\s(I)
_refine_ls_structure_factor_coef     Fsqd
_refine_ls_matrix_type     full
_refine_ls_R_factor_all     0.0570
_refine_ls_R_factor_gt     0.0470
_refine_ls_wR_factor_gt     0.1153
_refine_ls_wR_factor_ref     0.1246
_refine_ls_goodness_of_fit_ref     1.036
_refine_ls_restrained_S_all     1.036
_refine_ls_number_reflns     4789
_refine_ls_number_parameters     349
_refine_ls_number_restraints     0
_refine_ls_hydrogen_treatment     constr
_refine_ls_weighting_scheme     calc
_refine_ls_weighting_details
         'calc w=1/[\s^2^(Fo^2^)+(0.0624P)^2^+0.7675P] where P=(Fo^2^+2Fc^2^)/3'
_atom_sites_solution_hydrogens     geom
_atom_sites_solution_primary     direct
_atom_sites_solution_secondary     difmap
_refine_ls_shift/su_max     0.014
_refine_ls_shift/su_mean     0.000
_refine_diff_density_max     0.652
_refine_diff_density_min     -0.427
_refine_ls_extinction_method     none
_refine_ls_extinction_coef     ?
loop_
    _atom_type_symbol
    _atom_type_description
    _atom_type_scat_dispersion_real
    _atom_type_scat_dispersion_imag
    _atom_type_scat_source
    'C' 'C' 0.0033 0.0016
                         'International Tables Vol C Tables 4.2.6.8 and 6.1.1.4'
    'H' 'H' 0.0000 0.0000
                         'International Tables Vol C Tables 4.2.6.8 and 6.1.1.4'
    'N' 'N' 0.0061 0.0033
                         'International Tables Vol C Tables 4.2.6.8 and 6.1.1.4'
    'O' 'O' 0.0106 0.0060
                         'International Tables Vol C Tables 4.2.6.8 and 6.1.1.4'
    'Cl' 'Cl' 0.1484 0.1585
                         'International Tables Vol C Tables 4.2.6.8 and 6.1.1.4'
    'Co' 'Co' 0.3494 0.9721
                         'International Tables Vol C Tables 4.2.6.8 and 6.1.1.4'
_computing_data_collection     'SMART (Bruker, 2001)'
_computing_cell_refinement     'SAINT (Bruker, 2001)'
_computing_data_reduction     'SAINT (Bruker, 2001)'
_computing_structure_solution     'SHELXS97 (Sheldrick, 2008)'
_computing_structure_refinement     'SHELXL97 (Sheldrick, 2008)'
_computing_molecular_graphics     'SHELXTL (Sheldrick, 2008)'
_computing_publication_material     'DIAMOND (Brandenburg, 1999)'
loop_
    _atom_site_type_symbol
    _atom_site_label
    _atom_site_fract_x
    _atom_site_fract_y
    _atom_site_fract_z
    _atom_site_U_iso_or_equiv
    _atom_site_adp_type
    _atom_site_calc_flag
    _atom_site_refinement_flags
    _atom_site_occupancy
    _atom_site_symmetry_multiplicity
    _atom_site_disorder_assembly
    _atom_site_disorder_group
    C C1 0.5467(3) 0.4296(3) 0.8689(2) 0.0244(6) Uani d . 1 1 . .
    C C2 0.4200(3) 0.5114(2) 0.8484(2) 0.0236(6) Uani d . 1 1 . .
    C C3 0.6928(3) 0.4741(3) 0.8776(2) 0.0328(7) Uani d . 1 1 . .
    H H3A 0.7613 0.4051 0.8907 0.049 Uiso calc R 1 1 . .
    H H3B 0.6763 0.5104 0.9358 0.049 Uiso calc R 1 1 . .
    H H3C 0.7369 0.5362 0.8122 0.049 Uiso calc R 1 1 . .
    C C4 0.4242(4) 0.6451(3) 0.8370(3) 0.0353(7) Uani d . 1 1 . .
    H H4A 0.3245 0.6793 0.8322 0.053 Uiso calc R 1 1 . .
    H H4B 0.4972 0.6864 0.7733 0.053 Uiso calc R 1 1 . .
    H H4C 0.4537 0.6578 0.8980 0.053 Uiso calc R 1 1 . .
    C C5 0.2347(3) 0.0577(3) 0.8636(2) 0.0267(6) Uani d . 1 1 . .
    C C6 0.1069(3) 0.1387(3) 0.8459(2) 0.0259(6) Uani d . 1 1 . .
    C C7 0.2347(4) -0.0776(3) 0.8776(3) 0.0405(8) Uani d . 1 1 . .
    H H7A 0.3159 -0.0966 0.8249 0.061 Uiso calc R 1 1 . .
    H H7B 0.1381 -0.1030 0.8691 0.061 Uiso calc R 1 1 . .
    H H7C 0.2500 -0.1216 0.9478 0.061 Uiso calc R 1 1 . .
    C C8 -0.0405(4) 0.0952(3) 0.8371(3) 0.0361(7) Uani d . 1 1 . .
    H H8A -0.1123 0.1623 0.8330 0.054 Uiso calc R 1 1 . .
    H H8B -0.0790 0.0261 0.8987 0.054 Uiso calc R 1 1 . .
    H H8C -0.0268 0.0687 0.7737 0.054 Uiso calc R 1 1 . .
    C C9 0.1205(3) 0.2947(2) 1.0542(2) 0.0236(6) Uani d . 1 1 . .
    H H9 0.0680 0.3500 1.0074 0.028 Uiso calc R 1 1 . .
    C C10 0.0644(3) 0.2700(2) 1.1611(2) 0.0252(6) Uani d . 1 1 . .
    H H10 -0.0247 0.3078 1.1869 0.030 Uiso calc R 1 1 . .
    C C11 0.1406(3) 0.1892(2) 1.2298(2) 0.0261(6) Uani d . 1 1 . .
    H H11 0.1055 0.1713 1.3035 0.031 Uiso calc R 1 1 . .
    C C12 0.2681(3) 0.1354(2) 1.1890(2) 0.0249(6) Uani d . 1 1 . .
    H H12 0.3219 0.0790 1.2342 0.030 Uiso calc R 1 1 . .
    C C13 0.3172(3) 0.1641(2) 1.0815(2) 0.0216(6) Uani d . 1 1 . .
    H H13 0.4051 0.1260 1.0542 0.026 Uiso calc R 1 1 . .
    C C14 0.4029(3) 0.3241(3) 0.6945(2) 0.0280(6) Uani d . 1 1 . .
    H H14A 0.4287 0.2461 0.6773 0.034 Uiso calc R 1 1 . .
    H H14B 0.3195 0.3607 0.6603 0.034 Uiso calc R 1 1 . .
    C C15 0.5346(4) 0.4084(3) 0.6493(2) 0.0300(7) Uani d . 1 1 . .
    C C16 0.5165(3) 0.5349(3) 0.6105(2) 0.0301(7) Uani d . 1 1 . .
    H H16 0.4186 0.5656 0.6066 0.036 Uiso calc R 1 1 . .
    C C17 0.6360(3) 0.6165(3) 0.5778(2) 0.0311(7) Uani d . 1 1 . .
    H H17 0.6188 0.7019 0.5526 0.037 Uiso calc R 1 1 . .
    C C18 0.7833(3) 0.5753(3) 0.5810(2) 0.0297(7) Uani d . 1 1 . .
    C C19 0.8023(4) 0.4479(3) 0.6162(2) 0.0322(7) Uani d . 1 1 . .
    H H19 0.9004 0.4166 0.6178 0.039 Uiso calc R 1 1 . .
    C C20 0.6826(4) 0.3678(3) 0.6480(2) 0.0313(7) Uani d . 1 1 . .
    H H20 0.7000 0.2821 0.6700 0.038 Uiso calc R 1 1 . .
    C C21 0.9099(3) 0.6632(3) 0.5546(2) 0.0299(7) Uani d . 1 1 . .
    C C22 0.9150(4) 0.7773(3) 0.4799(2) 0.0335(7) Uani d . 1 1 . .
    H H22 0.8370 0.7989 0.4420 0.040 Uiso calc R 1 1 . .
    C C23 1.0328(4) 0.8605(3) 0.4598(2) 0.0372(8) Uani d . 1 1 . .
    H H23 1.0331 0.9384 0.4094 0.045 Uiso calc R 1 1 . .
    C C24 1.1498(4) 0.8307(3) 0.5128(2) 0.0361(7) Uani d . 1 1 . .
    C C25 1.1457(3) 0.7166(3) 0.5874(2) 0.0346(7) Uani d . 1 1 . .
    H H25 1.2244 0.6946 0.6246 0.041 Uiso calc R 1 1 . .
    C C26 1.0279(3) 0.6349(3) 0.6076(2) 0.0331(7) Uani d . 1 1 . .
    H H26 1.0271 0.5575 0.6589 0.040 Uiso calc R 1 1 . .
    C C27 1.2793(4) 0.9190(4) 0.4875(3) 0.0467(9) Uani d . 1 1 . .
    H H27A 1.2576 0.9971 0.4376 0.056 Uiso calc R 1 1 . .
    H H27B 1.3707 0.8846 0.4528 0.056 Uiso calc R 1 1 . .
    N N1 0.1383(3) 0.2514(2) 0.83606(18) 0.0246(5) Uani d . 1 1 . .
    N N2 0.3515(3) 0.1170(2) 0.86675(18) 0.0229(5) Uani d . 1 1 . .
    N N3 0.3069(3) 0.4537(2) 0.83950(17) 0.0223(5) Uani d . 1 1 . .
    N N4 0.5175(2) 0.3177(2) 0.87419(17) 0.0216(5) Uani d . 1 1 . .
    N N5 0.2458(2) 0.24374(19) 1.01403(18) 0.0204(5) Uani d . 1 1 . .
    O O1 0.1808(2) 0.51432(17) 0.81945(16) 0.0291(5) Uani d . 1 1 . .
    O O2 0.6233(2) 0.23031(18) 0.89279(16) 0.0277(5) Uani d . 1 1 . .
    H H2 0.5929 0.1641 0.8882 0.042 Uiso calc R 1 1 . .
    O O3 0.0329(2) 0.33869(18) 0.81727(17) 0.0313(5) Uani d . 1 1 . .
    H H3 0.0696 0.4077 0.8099 0.047 Uiso calc R 1 1 . .
    O O4 0.4805(2) 0.05861(17) 0.87842(16) 0.0289(5) Uani d . 1 1 . .
    Cl Cl1 1.31444(11) 0.94962(9) 0.60281(7) 0.0528(3) Uani d . 1 1 . .
    Co Co1 0.32783(4) 0.28473(3) 0.85516(3) 0.02023(14) Uani d . 1 1 . .
loop_
    _atom_site_aniso_label
    _atom_site_aniso_U_11
    _atom_site_aniso_U_22
    _atom_site_aniso_U_33
    _atom_site_aniso_U_12
    _atom_site_aniso_U_13
    _atom_site_aniso_U_23
    C1 0.0278(15) 0.0268(15) 0.0186(13) -0.0066(12) -0.0018(11) -0.0077(11)
    C2 0.0338(16) 0.0185(14) 0.0185(13) -0.0031(12) -0.0044(12) -0.0056(11)
    C3 0.0286(16) 0.0409(19) 0.0311(16) -0.0104(14) -0.0057(13) -0.0129(14)
    C4 0.050(2) 0.0193(15) 0.0385(18) -0.0059(14) -0.0092(15) -0.0105(13)
    C5 0.0354(17) 0.0206(14) 0.0276(15) -0.0019(12) -0.0099(13) -0.0099(12)
    C6 0.0293(15) 0.0261(15) 0.0269(15) -0.0042(12) -0.0109(12) -0.0104(12)
    C7 0.061(2) 0.0227(16) 0.045(2) -0.0017(15) -0.0239(17) -0.0126(14)
    C8 0.0325(17) 0.0388(18) 0.0441(19) -0.0069(14) -0.0158(15) -0.0160(15)
    C9 0.0239(14) 0.0170(13) 0.0333(16) 0.0013(11) -0.0123(12) -0.0082(12)
    C10 0.0214(14) 0.0198(14) 0.0369(16) 0.0003(11) -0.0059(12) -0.0122(12)
    C11 0.0282(15) 0.0213(14) 0.0283(15) -0.0026(12) -0.0049(12) -0.0066(12)
    C12 0.0292(15) 0.0180(14) 0.0286(15) -0.0005(11) -0.0118(12) -0.0041(11)
    C13 0.0201(14) 0.0161(13) 0.0301(15) 0.0026(10) -0.0079(11) -0.0074(11)
    C14 0.0381(17) 0.0275(15) 0.0229(14) 0.0062(13) -0.0121(13) -0.0110(12)
    C15 0.0409(18) 0.0292(16) 0.0218(14) 0.0044(13) -0.0090(13) -0.0094(12)
    C16 0.0333(17) 0.0332(17) 0.0239(15) 0.0115(13) -0.0091(13) -0.0082(13)
    C17 0.0385(18) 0.0296(16) 0.0238(15) 0.0063(13) -0.0092(13) -0.0046(13)
    C18 0.0379(17) 0.0299(16) 0.0197(14) 0.0083(13) -0.0060(12) -0.0061(12)
    C19 0.0357(17) 0.0350(17) 0.0246(15) 0.0092(14) -0.0042(13) -0.0097(13)
    C20 0.0412(18) 0.0260(16) 0.0251(15) 0.0071(13) -0.0039(13) -0.0083(12)
    C21 0.0308(16) 0.0323(16) 0.0246(15) 0.0082(13) -0.0032(12) -0.0087(13)
    C22 0.0360(17) 0.0364(18) 0.0255(15) 0.0075(14) -0.0072(13) -0.0059(13)
    C23 0.0402(19) 0.0395(19) 0.0266(16) 0.0009(15) -0.0056(14) -0.0029(14)
    C24 0.0327(17) 0.046(2) 0.0271(16) 0.0041(14) -0.0009(13) -0.0116(14)
    C25 0.0304(17) 0.0438(19) 0.0275(16) 0.0110(14) -0.0037(13) -0.0107(14)
    C26 0.0346(17) 0.0366(18) 0.0248(15) 0.0117(14) -0.0027(13) -0.0080(13)
    C27 0.042(2) 0.060(2) 0.0338(18) -0.0021(17) -0.0076(15) -0.0055(17)
    N1 0.0252(12) 0.0218(12) 0.0305(13) 0.0056(10) -0.0133(10) -0.0086(10)
    N2 0.0261(12) 0.0210(12) 0.0255(12) 0.0051(10) -0.0117(10) -0.0091(10)
    N3 0.0279(12) 0.0188(12) 0.0216(12) 0.0014(9) -0.0089(10) -0.0057(9)
    N4 0.0217(12) 0.0220(12) 0.0214(12) 0.0012(9) -0.0070(9) -0.0054(9)
    N5 0.0186(11) 0.0154(11) 0.0287(12) 0.0000(9) -0.0082(9) -0.0062(9)
    O1 0.0333(11) 0.0208(10) 0.0357(11) 0.0122(8) -0.0167(9) -0.0071(9)
    O2 0.0221(10) 0.0277(11) 0.0356(11) 0.0059(8) -0.0124(9) -0.0091(9)
    O3 0.0299(11) 0.0264(11) 0.0437(13) 0.0090(9) -0.0201(10) -0.0120(10)
    O4 0.0310(11) 0.0223(10) 0.0386(12) 0.0131(8) -0.0161(9) -0.0121(9)
    Cl1 0.0548(6) 0.0574(6) 0.0447(5) -0.0059(5) -0.0189(4) -0.0054(4)
    Co1 0.0228(2) 0.0156(2) 0.0257(2) 0.00326(15) -0.01128(16) -0.00724(15)
_geom_special_details
;
All s.u.'s (except the s.u. in the dihedral angle between two l.s. planes) are
estimated using the full covariance matrix. The cell s.u.'s are taken into
account individually in the estimation of s.u.'s in distances, angles and
torsion angles; correlations between s.u.'s in cell parameters are only used
when they are defined by crystal symmetry. An approximate (isotropic)
treatment of cell s.u.'s is used for estimating s.u.'s involving l.s. planes.
;
loop_
    _geom_bond_atom_site_label_1
    _geom_bond_atom_site_label_2
    _geom_bond_site_symmetry_2
    _geom_bond_distance
    _geom_bond_publ_flag
    C1 N4 . 1.294(4) ?
    C1 C2 . 1.472(4) ?
    C1 C3 . 1.489(4) ?
    C2 N3 . 1.295(4) ?
    C2 C4 . 1.487(4) ?
    C3 H3A . 0.9800 ?
    C3 H3B . 0.9800 ?
    C3 H3C . 0.9800 ?
    C4 H4A . 0.9800 ?
    C4 H4B . 0.9800 ?
    C4 H4C . 0.9800 ?
    C5 N2 . 1.304(4) ?
    C5 C6 . 1.469(4) ?
    C5 C7 . 1.497(4) ?
    C6 N1 . 1.291(4) ?
    C6 C8 . 1.495(4) ?
    C7 H7A . 0.9800 ?
    C7 H7B . 0.9800 ?
    C7 H7C . 0.9800 ?
    C8 H8A . 0.9800 ?
    C8 H8B . 0.9800 ?
    C8 H8C . 0.9800 ?
    C9 N5 . 1.341(4) ?
    C9 C10 . 1.387(4) ?
    C9 H9 . 0.9500 ?
    C10 C11 . 1.387(4) ?
    C10 H10 . 0.9500 ?
    C11 C12 . 1.376(4) ?
    C11 H11 . 0.9500 ?
    C12 C13 . 1.382(4) ?
    C12 H12 . 0.9500 ?
    C13 N5 . 1.345(3) ?
    C13 H13 . 0.9500 ?
    C14 C15 . 1.479(4) ?
    C14 Co1 . 2.071(3) ?
    C14 H14A . 0.9900 ?
    C14 H14B . 0.9900 ?
    C15 C16 . 1.398(4) ?
    C15 C20 . 1.404(4) ?
    C16 C17 . 1.376(4) ?
    C16 H16 . 0.9500 ?
    C17 C18 . 1.408(4) ?
    C17 H17 . 0.9500 ?
    C18 C19 . 1.404(4) ?
    C18 C21 . 1.477(4) ?
    C19 C20 . 1.367(4) ?
    C19 H19 . 0.9500 ?
    C20 H20 . 0.9500 ?
    C21 C22 . 1.393(4) ?
    C21 C26 . 1.398(4) ?
    C22 C23 . 1.395(5) ?
    C22 H22 . 0.9500 ?
    C23 C24 . 1.390(4) ?
    C23 H23 . 0.9500 ?
    C24 C25 . 1.392(4) ?
    C24 C27 . 1.503(5) ?
    C25 C26 . 1.383(5) ?
    C25 H25 . 0.9500 ?
    C26 H26 . 0.9500 ?
    C27 Cl1 . 1.805(4) ?
    C27 H27A . 0.9900 ?
    C27 H27B . 0.9900 ?
    N1 O3 . 1.359(3) ?
    N1 Co1 . 1.875(2) y
    N2 O4 . 1.340(3) ?
    N2 Co1 . 1.877(2) y
    N3 O1 . 1.351(3) ?
    N3 Co1 . 1.879(2) y
    N4 O2 . 1.362(3) ?
    N4 Co1 . 1.875(2) y
    N5 Co1 . 2.055(2) y
    O2 H2 . 0.8400 ?
    O3 H3 . 0.8400 ?
loop_
    _geom_angle_atom_site_label_1
    _geom_angle_atom_site_label_2
    _geom_angle_atom_site_label_3
    _geom_angle_site_symmetry_1
    _geom_angle_site_symmetry_3
    _geom_angle
    _geom_angle_publ_flag
    N4 C1 C2 . . 112.3(2) ?
    N4 C1 C3 . . 124.9(3) ?
    C2 C1 C3 . . 122.8(3) ?
    N3 C2 C1 . . 112.0(2) ?
    N3 C2 C4 . . 124.5(3) ?
    C1 C2 C4 . . 123.5(3) ?
    C1 C3 H3A . . 109.5 ?
    C1 C3 H3B . . 109.5 ?
    H3A C3 H3B . . 109.5 ?
    C1 C3 H3C . . 109.5 ?
    H3A C3 H3C . . 109.5 ?
    H3B C3 H3C . . 109.5 ?
    C2 C4 H4A . . 109.5 ?
    C2 C4 H4B . . 109.5 ?
    H4A C4 H4B . . 109.5 ?
    C2 C4 H4C . . 109.5 ?
    H4A C4 H4C . . 109.5 ?
    H4B C4 H4C . . 109.5 ?
    N2 C5 C6 . . 112.2(2) ?
    N2 C5 C7 . . 122.5(3) ?
    C6 C5 C7 . . 125.3(3) ?
    N1 C6 C5 . . 112.2(2) ?
    N1 C6 C8 . . 124.3(3) ?
    C5 C6 C8 . . 123.5(3) ?
    C5 C7 H7A . . 109.5 ?
    C5 C7 H7B . . 109.5 ?
    H7A C7 H7B . . 109.5 ?
    C5 C7 H7C . . 109.5 ?
    H7A C7 H7C . . 109.5 ?
    H7B C7 H7C . . 109.5 ?
    C6 C8 H8A . . 109.5 ?
    C6 C8 H8B . . 109.5 ?
    H8A C8 H8B . . 109.5 ?
    C6 C8 H8C . . 109.5 ?
    H8A C8 H8C . . 109.5 ?
    H8B C8 H8C . . 109.5 ?
    N5 C9 C10 . . 122.7(2) ?
    N5 C9 H9 . . 118.6 ?
    C10 C9 H9 . . 118.6 ?
    C11 C10 C9 . . 118.9(3) ?
    C11 C10 H10 . . 120.5 ?
    C9 C10 H10 . . 120.5 ?
    C12 C11 C10 . . 118.6(3) ?
    C12 C11 H11 . . 120.7 ?
    C10 C11 H11 . . 120.7 ?
    C11 C12 C13 . . 119.4(3) ?
    C11 C12 H12 . . 120.3 ?
    C13 C12 H12 . . 120.3 ?
    N5 C13 C12 . . 122.7(3) ?
    N5 C13 H13 . . 118.6 ?
    C12 C13 H13 . . 118.6 ?
    C15 C14 Co1 . . 115.2(2) ?
    C15 C14 H14A . . 108.5 ?
    Co1 C14 H14A . . 108.5 ?
    C15 C14 H14B . . 108.5 ?
    Co1 C14 H14B . . 108.5 ?
    H14A C14 H14B . . 107.5 ?
    C16 C15 C20 . . 116.5(3) ?
    C16 C15 C14 . . 120.9(3) ?
    C20 C15 C14 . . 122.6(3) ?
    C17 C16 C15 . . 122.1(3) ?
    C17 C16 H16 . . 119.0 ?
    C15 C16 H16 . . 119.0 ?
    C16 C17 C18 . . 121.0(3) ?
    C16 C17 H17 . . 119.5 ?
    C18 C17 H17 . . 119.5 ?
    C19 C18 C17 . . 116.9(3) ?
    C19 C18 C21 . . 122.0(3) ?
    C17 C18 C21 . . 121.0(3) ?
    C20 C19 C18 . . 121.5(3) ?
    C20 C19 H19 . . 119.3 ?
    C18 C19 H19 . . 119.3 ?
    C19 C20 C15 . . 122.0(3) ?
    C19 C20 H20 . . 119.0 ?
    C15 C20 H20 . . 119.0 ?
    C22 C21 C26 . . 117.5(3) ?
    C22 C21 C18 . . 122.4(3) ?
    C26 C21 C18 . . 120.1(3) ?
    C21 C22 C23 . . 121.1(3) ?
    C21 C22 H22 . . 119.5 ?
    C23 C22 H22 . . 119.5 ?
    C24 C23 C22 . . 120.7(3) ?
    C24 C23 H23 . . 119.6 ?
    C22 C23 H23 . . 119.6 ?
    C23 C24 C25 . . 118.5(3) ?
    C23 C24 C27 . . 120.3(3) ?
    C25 C24 C27 . . 121.2(3) ?
    C26 C25 C24 . . 120.5(3) ?
    C26 C25 H25 . . 119.8 ?
    C24 C25 H25 . . 119.8 ?
    C25 C26 C21 . . 121.7(3) ?
    C25 C26 H26 . . 119.2 ?
    C21 C26 H26 . . 119.2 ?
    C24 C27 Cl1 . . 112.3(2) ?
    C24 C27 H27A . . 109.1 ?
    Cl1 C27 H27A . . 109.1 ?
    C24 C27 H27B . . 109.1 ?
    Cl1 C27 H27B . . 109.1 ?
    H27A C27 H27B . . 107.9 ?
    C6 N1 O3 . . 119.7(2) ?
    C6 N1 Co1 . . 117.25(19) ?
    O3 N1 Co1 . . 123.03(17) ?
    C5 N2 O4 . . 120.5(2) ?
    C5 N2 Co1 . . 116.67(19) ?
    O4 N2 Co1 . . 122.87(17) ?
    C2 N3 O1 . . 120.4(2) ?
    C2 N3 Co1 . . 117.09(19) ?
    O1 N3 Co1 . . 122.48(17) ?
    C1 N4 O2 . . 119.6(2) ?
    C1 N4 Co1 . . 117.2(2) ?
    O2 N4 Co1 . . 123.19(17) ?
    C9 N5 C13 . . 117.7(2) ?
    C9 N5 Co1 . . 121.72(18) ?
    C13 N5 Co1 . . 120.57(19) ?
    N4 O2 H2 . . 109.5 ?
    N1 O3 H3 . . 109.5 ?
    N4 Co1 N1 . . 179.86(10) ?
    N4 Co1 N2 . . 98.40(10) ?
    N1 Co1 N2 . . 81.46(10) ?
    N4 Co1 N3 . . 81.41(10) ?
    N1 Co1 N3 . . 98.72(10) ?
    N2 Co1 N3 . . 178.36(10) ?
    N4 Co1 N5 . . 89.74(9) ?
    N1 Co1 N5 . . 90.30(10) ?
    N2 Co1 N5 . . 90.44(9) ?
    N3 Co1 N5 . . 91.19(9) ?
    N4 Co1 C14 . . 92.37(11) ?
    N1 Co1 C14 . . 87.59(11) ?
    N2 Co1 C14 . . 89.08(11) ?
    N3 Co1 C14 . . 89.30(11) ?
    N5 Co1 C14 . . 177.89(10) ?
loop_
    _geom_torsion_atom_site_label_1
    _geom_torsion_atom_site_label_2
    _geom_torsion_atom_site_label_3
    _geom_torsion_atom_site_label_4
    _geom_torsion_site_symmetry_1
    _geom_torsion_site_symmetry_2
    _geom_torsion_site_symmetry_3
    _geom_torsion_site_symmetry_4
    _geom_torsion
    _geom_torsion_publ_flag
    N4 C1 C2 N3 . . . . -0.4(3) ?
    C3 C1 C2 N3 . . . . 177.2(2) ?
    N4 C1 C2 C4 . . . . -179.1(2) ?
    C3 C1 C2 C4 . . . . -1.4(4) ?
    N2 C5 C6 N1 . . . . 0.8(4) ?
    C7 C5 C6 N1 . . . . -179.7(3) ?
    N2 C5 C6 C8 . . . . 178.9(3) ?
    C7 C5 C6 C8 . . . . -1.5(5) ?
    N5 C9 C10 C11 . . . . -0.1(4) ?
    C9 C10 C11 C12 . . . . -0.8(4) ?
    C10 C11 C12 C13 . . . . 0.7(4) ?
    C11 C12 C13 N5 . . . . 0.4(4) ?
    Co1 C14 C15 C16 . . . . -92.7(3) ?
    Co1 C14 C15 C20 . . . . 83.7(3) ?
    C20 C15 C16 C17 . . . . -3.3(4) ?
    C14 C15 C16 C17 . . . . 173.3(3) ?
    C15 C16 C17 C18 . . . . 0.7(5) ?
    C16 C17 C18 C19 . . . . 1.7(4) ?
    C16 C17 C18 C21 . . . . -174.7(3) ?
    C17 C18 C19 C20 . . . . -1.5(4) ?
    C21 C18 C19 C20 . . . . 174.9(3) ?
    C18 C19 C20 C15 . . . . -1.2(5) ?
    C16 C15 C20 C19 . . . . 3.5(4) ?
    C14 C15 C20 C19 . . . . -173.0(3) ?
    C19 C18 C21 C22 . . . . 150.8(3) ?
    C17 C18 C21 C22 . . . . -33.0(4) ?
    C19 C18 C21 C26 . . . . -31.4(4) ?
    C17 C18 C21 C26 . . . . 144.9(3) ?
    C26 C21 C22 C23 . . . . -0.7(5) ?
    C18 C21 C22 C23 . . . . 177.2(3) ?
    C21 C22 C23 C24 . . . . 1.1(5) ?
    C22 C23 C24 C25 . . . . -0.8(5) ?
    C22 C23 C24 C27 . . . . 177.6(3) ?
    C23 C24 C25 C26 . . . . 0.2(5) ?
    C27 C24 C25 C26 . . . . -178.1(3) ?
    C24 C25 C26 C21 . . . . 0.1(5) ?
    C22 C21 C26 C25 . . . . 0.1(4) ?
    C18 C21 C26 C25 . . . . -177.9(3) ?
    C23 C24 C27 Cl1 . . . . 127.7(3) ?
    C25 C24 C27 Cl1 . . . . -53.9(4) ?
    C5 C6 N1 O3 . . . . 178.8(2) ?
    C8 C6 N1 O3 . . . . 0.6(4) ?
    C5 C6 N1 Co1 . . . . -4.1(3) ?
    C8 C6 N1 Co1 . . . . 177.8(2) ?
    C6 C5 N2 O4 . . . . -177.5(2) ?
    C7 C5 N2 O4 . . . . 2.9(4) ?
    C6 C5 N2 Co1 . . . . 2.9(3) ?
    C7 C5 N2 Co1 . . . . -176.7(2) ?
    C1 C2 N3 O1 . . . . -179.3(2) ?
    C4 C2 N3 O1 . . . . -0.6(4) ?
    C1 C2 N3 Co1 . . . . 0.5(3) ?
    C4 C2 N3 Co1 . . . . 179.1(2) ?
    C2 C1 N4 O2 . . . . -180.0(2) ?
    C3 C1 N4 O2 . . . . 2.4(4) ?
    C2 C1 N4 Co1 . . . . 0.2(3) ?
    C3 C1 N4 Co1 . . . . -177.4(2) ?
    C10 C9 N5 C13 . . . . 1.1(4) ?
    C10 C9 N5 Co1 . . . . -178.9(2) ?
    C12 C13 N5 C9 . . . . -1.2(4) ?
    C12 C13 N5 Co1 . . . . 178.7(2) ?
    C1 N4 Co1 N1 . . . .  16E1(10)
                                  ?
    O2 N4 Co1 N1 . . . .  -2E1(5)
                                 ?
    C1 N4 Co1 N2 . . . . 178.4(2) ?
    O2 N4 Co1 N2 . . . . -1.4(2) ?
    C1 N4 Co1 N3 . . . . 0.1(2) ?
    O2 N4 Co1 N3 . . . . -179.8(2) ?
    C1 N4 Co1 N5 . . . . -91.2(2) ?
    O2 N4 Co1 N5 . . . . 89.0(2) ?
    C1 N4 Co1 C14 . . . . 89.0(2) ?
    O2 N4 Co1 C14 . . . . -90.9(2) ?
    C6 N1 Co1 N4 . . . .  2E1(5)
                                ?
    O3 N1 Co1 N4 . . . .  -16E1(10)
                                   ?
    C6 N1 Co1 N2 . . . . 4.5(2) ?
    O3 N1 Co1 N2 . . . . -178.4(2) ?
    C6 N1 Co1 N3 . . . . -177.1(2) ?
    O3 N1 Co1 N3 . . . . -0.1(2) ?
    C6 N1 Co1 N5 . . . . -85.9(2) ?
    O3 N1 Co1 N5 . . . . 91.2(2) ?
    C6 N1 Co1 C14 . . . . 93.9(2) ?
    O3 N1 Co1 C14 . . . . -89.0(2) ?
    C5 N2 Co1 N4 . . . . 176.0(2) ?
    O4 N2 Co1 N4 . . . . -3.5(2) ?
    C5 N2 Co1 N1 . . . . -4.0(2) ?
    O4 N2 Co1 N1 . . . . 176.4(2) ?
    C5 N2 Co1 N3 . . . . -101(3) ?
    O4 N2 Co1 N3 . . . . 80(3) ?
    C5 N2 Co1 N5 . . . . 86.2(2) ?
    O4 N2 Co1 N5 . . . . -93.3(2) ?
    C5 N2 Co1 C14 . . . . -91.7(2) ?
    O4 N2 Co1 C14 . . . . 88.7(2) ?
    C2 N3 Co1 N4 . . . . -0.3(2) ?
    O1 N3 Co1 N4 . . . . 179.4(2) ?
    C2 N3 Co1 N1 . . . . 179.7(2) ?
    O1 N3 Co1 N1 . . . . -0.5(2) ?
    C2 N3 Co1 N2 . . . . -84(3) ?
    O1 N3 Co1 N2 . . . . 96(3) ?
    C2 N3 Co1 N5 . . . . 89.2(2) ?
    O1 N3 Co1 N5 . . . . -91.0(2) ?
    C2 N3 Co1 C14 . . . . -92.8(2) ?
    O1 N3 Co1 C14 . . . . 86.9(2) ?
    C9 N5 Co1 N4 . . . . 129.1(2) ?
    C13 N5 Co1 N4 . . . . -50.9(2) ?
    C9 N5 Co1 N1 . . . . -51.0(2) ?
    C13 N5 Co1 N1 . . . . 129.0(2) ?
    C9 N5 Co1 N2 . . . . -132.5(2) ?
    C13 N5 Co1 N2 . . . . 47.5(2) ?
    C9 N5 Co1 N3 . . . . 47.7(2) ?
    C13 N5 Co1 N3 . . . . -132.3(2) ?
    C9 N5 Co1 C14 . . . . -56(3) ?
    C13 N5 Co1 C14 . . . . 124(3) ?
    C15 C14 Co1 N4 . . . . -25.2(2) ?
    C15 C14 Co1 N1 . . . . 155.0(2) ?
    C15 C14 Co1 N2 . . . . -123.5(2) ?
    C15 C14 Co1 N3 . . . . 56.2(2) ?
    C15 C14 Co1 N5 . . . . 160(3) ?
loop_
    _geom_hbond_atom_site_label_D
    _geom_hbond_atom_site_label_H
    _geom_hbond_atom_site_label_A
    _geom_hbond_site_symmetry_A
    _geom_hbond_distance_DH
    _geom_hbond_distance_HA
    _geom_hbond_distance_DA
    _geom_hbond_angle_DHA
    O2 H2 O4 . 0.84 1.67 2.479(3) 161.1
    O3 H3 O1 . 0.84 1.67 2.478(3) 160.4
data_global
_journal_date_recd_electronic     2011-12-10
_journal_date_accepted     2012-01-10
_journal_name_full     'Acta Crystallographica, Section E'
_journal_year     2012
_journal_volume     68
_journal_issue      2
_journal_page_first     m160
_journal_page_last     m161
_journal_paper_category     QM
_journal_paper_doi     10.1107/S1600536812001092
_journal_coeditor_code     FK2049
_publ_contact_author_name     'Suresh Thapa'
_publ_contact_author_address
;
Faculty of Science and Technology,
Purbanchal University, Biratnagar, Nepal
;
_publ_contact_author_email     skumarchem01@gmail.com
_publ_contact_author_fax     ?
_publ_contact_author_phone     ?
_publ_section_title
;\
4-[(4'-Chloromethyl-[1,1'-biphenyl]-4-yl)methyl]bis(dimethylglyoximato-\
\k^2^<i>N</i>,<i>N</i>')(pyridine-\k<i>N</i>)cobalt(III)
;
_publ_section_title_footnote
;
 This article is dedicated to late Professor B. D. Gupta.
;
loop_
    _publ_author_name
    _publ_author_address
    'Kumar, Sarvendra'
;
DQIAQF/INQUIMAE, Universidad de Buenos Aires,
Ciudad Universitaria, Pab. II, p. 3, EHA1428 Buenos Aires, Argentina
;
    'Thapa, Suresh'
;
Faculty of Science and Technology,
Purbanchal University, Biratnagar, Nepal
;
_publ_section_synopsis     .
