# Supplementary material for: 4-[(4′-Chloro­methyl-[1,1′-biphen­yl]-4-yl)meth­yl]bis­(dimethyl­glyoximato-κ2 N,N′)(pyridine-κN)cobalt(III)
Source: Acta Crystallogr Sect E Struct Rep Online. 2012 Jan 14;68(Pt 2):m160–1. doi: 10.1107/S1600536812001092 (PMC3274891; doi:10.1107/S1600536812001092)
Supplement: Supplementary file 2 [file e-68-0m160-Isup2.hkl]

#
# h,k,l, Fc-squared, Fo-squared, sigma(Fo-squared) and status flag
#
data_I
_shelx_title ' 31octbm in P1 '
_shelx_refln_list_code          4
_shelx_F_calc_maximum      186.34
_exptl_crystal_F_000       608.00
_reflns_d_resolution_high  0.8256
 
loop_
 _symmetry_equiv_pos_as_xyz
 'x, y, z'
 '-x, -y, -z'
 
_cell_length_a     9.1208
_cell_length_b    11.3999
_cell_length_c    13.6614
_cell_angle_alpha  72.869
_cell_angle_beta   77.504
_cell_angle_gamma  87.276
 
_shelx_F_squared_multiplier     1.000
 
loop_
 _refln_index_h
 _refln_index_k
 _refln_index_l
 _refln_F_squared_calc
 _refln_F_squared_meas
 _refln_F_squared_sigma
 _refln_observed_status
   3   0   0     3465.99     2690.12    371.19 o
   4   0   0      121.40      123.20      6.29 o
   5   0   0     2632.36     2666.33     59.36 o
   6   0   0     1862.58     1769.28     39.38 o
   7   0   0       23.39        2.65      9.55 o
   9   0   0      236.82      286.63     25.72 o
  10   0   0        8.76       14.43      9.76 o
 -10   1   0       99.24       97.69     18.89 o
  -9   1   0       79.84       88.28     16.69 o
  -8   1   0       52.91       57.98      8.68 o
  -7   1   0       18.12       14.62      4.39 o
  -6   1   0      229.17      223.79     12.01 o
  -5   1   0     1720.52     1672.28     76.45 o
  -4   1   0     3673.39     4304.56    115.33 o
  -3   1   0     1137.64     1025.49     34.40 o
   2   1   0     1608.42     1406.06     27.05 o
   3   1   0      237.90      229.55     10.40 o
   4   1   0     2481.76     2524.84     94.08 o
   5   1   0       36.26       46.53      4.46 o
   6   1   0        2.83        8.15      2.35 o
   7   1   0        4.38        2.18      3.07 o
   8   1   0     1110.51     1247.44     56.99 o
   9   1   0        4.25       -2.30      6.06 o
  10   1   0      401.70      383.94     32.94 o
 -10   2   0       16.47       17.18      8.92 o
  -9   2   0       14.49       16.85      5.53 o
  -8   2   0      236.14      189.12     13.96 o
  -7   2   0        3.15        2.40      4.03 o
  -6   2   0      656.01      632.97     21.77 o
  -5   2   0      701.16      727.46     32.24 o
  -4   2   0      192.70      284.47     17.25 o
  -3   2   0      625.00      713.62     27.78 o
  -2   2   0      224.68      208.84     12.06 o
  -1   2   0     4276.98     4402.99    111.53 o
   2   2   0      213.63      170.76     14.06 o
   3   2   0      725.07      841.65     24.93 o
   4   2   0    10047.86    11099.70    154.02 o
   5   2   0        9.70       25.62      3.46 o
   6   2   0      117.21      109.32      9.44 o
   7   2   0      109.21      103.78     10.20 o
   8   2   0       11.59       19.20      8.99 o
   9   2   0      141.01      180.30     24.05 o
  10   2   0      335.89      361.99     32.24 o
  -9   3   0      431.08      402.49     28.86 o
  -8   3   0        5.18       10.23      4.16 o
  -7   3   0     1293.43     1355.91     38.14 o
  -6   3   0      730.22      748.65     36.11 o
  -5   3   0      299.56      282.31     19.41 o
  -4   3   0      967.96      869.87     35.52 o
  -3   3   0     1302.32     1221.50     42.35 o
  -2   3   0      659.11      681.07     27.29 o
  -1   3   0     8386.38     8264.60    113.65 o
   0   3   0      601.83      564.18     14.95 o
   1   3   0     2539.37     2587.62     64.62 o
   2   3   0      722.45      894.60     20.58 o
   3   3   0     1771.03     1991.37     32.76 o
   4   3   0     2010.36     2027.72     34.28 o
   5   3   0      231.90      176.00      7.24 o
   6   3   0       22.03       17.52      4.52 o
   7   3   0      302.95      250.77     22.86 o
   8   3   0       44.72       56.43     14.08 o
   9   3   0        0.89        3.03      7.08 o
  10   3   0      249.92      255.68     29.76 o
 -10   4   0       28.68       23.04      8.99 o
  -9   4   0       20.66       33.53     11.05 o
  -8   4   0      378.61      353.17     26.63 o
  -7   4   0       57.49       60.41     16.75 o
  -6   4   0      674.44      617.81     33.01 o
  -5   4   0      482.44      384.82     23.94 o
  -4   4   0      661.57      629.14     30.39 o
  -3   4   0      396.81      342.12     20.28 o
  -2   4   0     2638.53     2764.85     44.54 o
  -1   4   0      146.56      120.40      5.97 o
   0   4   0      215.36      170.92      6.31 o
   1   4   0      334.22      358.00      9.89 o
   2   4   0      690.04      672.86     17.86 o
   3   4   0     1396.32     1532.69     27.48 o
   4   4   0      116.59      103.42      5.45 o
   5   4   0       28.03       28.73      3.61 o
   6   4   0       11.57       11.00      3.81 o
   7   4   0       87.36       72.81     14.99 o
   8   4   0        1.94        1.32      4.64 o
   9   4   0        9.93        3.49      6.97 o
  10   4   0       10.03        4.57      6.69 o
 -10   5   0       39.92       53.88     13.84 o
  -9   5   0        2.37        4.32      6.76 o
  -8   5   0        7.98       11.68      6.62 o
  -7   5   0      146.06      131.78     18.37 o
  -6   5   0      889.47      876.07     43.11 o
  -5   5   0      738.01      704.91     36.14 o
  -4   5   0        1.58        2.44      4.15 o
  -3   5   0     1076.30     1070.69     33.65 o
  -2   5   0      538.23      512.06     14.32 o
  -1   5   0       23.16       28.12      4.81 o
   0   5   0     5414.82     6095.85     89.22 o
   1   5   0      349.89      340.43     10.40 o
   2   5   0       46.44       36.36      3.98 o
   3   5   0      614.75      581.08     17.71 o
   4   5   0       39.54       22.15      3.24 o
   5   5   0      130.91      119.91      9.76 o
   6   5   0      277.21      287.92     23.04 o
   7   5   0        1.20        3.73      4.88 o
   8   5   0      263.70      272.83     26.04 o
   9   5   0      176.30      135.72     22.38 o
  -9   6   0        4.23       -5.58      5.58 o
  -8   6   0       46.52       58.55     14.64 o
  -7   6   0       14.74       12.20      8.12 o
  -6   6   0      185.59      224.73     23.25 o
  -4   6   0     3585.29     3845.98     80.82 o
  -3   6   0        7.18        4.15      4.77 o
  -2   6   0     6018.59     6695.13     99.92 o
  -1   6   0      971.58      845.94     24.81 o
   0   6   0      231.90      237.43      9.16 o
   1   6   0     3201.30     3267.97     64.95 o
   2   6   0      917.84      839.52     19.65 o
   3   6   0      109.10       97.27      8.14 o
   4   6   0     1474.41     1536.36     30.37 o
   5   6   0      411.90      394.41     17.27 o
   6   6   0      112.69      113.31     17.25 o
   7   6   0      656.57      638.79     39.49 o
   8   6   0      162.91      151.26     22.48 o
   9   6   0      188.32      176.18     25.79 o
  -9   7   0      328.68      438.34     25.27 o
  -8   7   0       37.33       56.51     10.27 o
  -7   7   0        3.85        0.69      5.75 o
  -6   7   0      347.51      333.05     19.13 o
  -5   7   0       89.10       72.71     10.96 o
  -4   7   0      129.43      126.29     12.32 o
  -3   7   0      584.10      631.93     24.62 o
  -2   7   0      329.43      332.58     26.89 o
  -1   7   0      344.16      296.90     14.58 o
   0   7   0      106.73      104.05      9.55 o
   1   7   0       90.10       78.72      8.50 o
   2   7   0      251.86      210.26      9.54 o
   3   7   0       13.31        5.79      2.65 o
   4   7   0      191.19      193.83      9.20 o
   5   7   0      802.47      822.51     27.83 o
   6   7   0      242.44      215.74     23.60 o
   7   7   0        4.09        6.17      5.26 o
   8   7   0      112.35       99.44     18.58 o
   9   7   0      122.53      105.12     20.49 o
  -8   8   0       29.13       27.22      8.82 o
  -7   8   0      175.39      170.37     16.84 o
  -6   8   0       37.05       25.78     15.04 o
  -5   8   0       10.41       14.84      5.91 o
  -4   8   0        8.93       16.56     10.75 o
  -3   8   0       10.65        7.97      5.00 o
  -2   8   0      556.17      541.09     22.26 o
  -1   8   0     2034.24     2070.86     52.94 o
   0   8   0      156.87      142.96     11.87 o
   1   8   0      350.56      324.55     12.45 o
   2   8   0      643.05      651.50     18.76 o
   3   8   0      214.35      208.08     13.24 o
   4   8   0      666.84      632.17     22.53 o
   5   8   0      678.18      724.98     39.63 o
   6   8   0      173.27      154.33     21.09 o
   7   8   0       64.59       76.22     15.86 o
   8   8   0      121.71      119.09     21.92 o
  -8   9   0       89.87       99.38     14.59 o
  -7   9   0      145.77      152.69     17.14 o
  -6   9   0     1029.72     1014.80     38.87 o
  -5   9   0     1220.16     1374.09     45.04 o
  -4   9   0       23.60       11.94      6.72 o
  -3   9   0      277.55      258.96     26.80 o
  -2   9   0     1076.11     1063.52     73.78 o
  -1   9   0       29.04       18.84      6.52 o
   0   9   0      718.13      651.21     24.77 o
   1   9   0      274.21      254.08     11.86 o
   2   9   0      133.84      152.85     16.07 o
   3   9   0      130.77      134.20      9.62 o
   4   9   0      152.42      132.30     17.98 o
   5   9   0        2.79        3.62      4.84 o
   6   9   0      242.99      273.18     24.71 o
   7   9   0       32.08       31.68     10.25 o
  -7  10   0      274.21      311.45     24.28 o
  -6  10   0      237.44      228.40     20.31 o
  -5  10   0      157.40      158.13     25.02 o
  -4  10   0      697.10      674.03     43.88 o
  -3  10   0        5.51        8.75      9.83 o
  -2  10   0      409.96      354.49     30.11 o
  -1  10   0       48.20       48.18      8.86 o
   0  10   0      119.06       94.68     11.76 o
   1  10   0        5.08        0.62      4.40 o
   2  10   0      325.24      332.46     19.62 o
   3  10   0       24.02       28.75      5.20 o
   4  10   0        5.65        5.26      5.19 o
   5  10   0       69.00       55.66     12.69 o
   6  10   0        9.83        0.56      5.23 o
  -6  11   0      135.05      116.62     22.24 o
  -5  11   0      500.10      417.16     37.71 o
  -4  11   0       21.18       27.71     14.29 o
  -3  11   0      290.84      264.99     30.74 o
  -2  11   0      772.22      754.96     48.20 o
  -1  11   0      115.35      123.54     15.41 o
   0  11   0       13.85       18.25      6.20 o
   1  11   0        7.44       20.13      9.10 o
   2  11   0       61.51       51.57      8.93 o
   3  11   0       90.24       92.01     17.06 o
   4  11   0      200.81      276.14     24.36 o
   5  11   0       55.16       80.96     15.82 o
  -4  12   0      303.30      240.87     32.76 o
  -3  12   0      419.32      447.69     39.42 o
  -2  12   0       14.52       11.82     12.16 o
  -1  12   0      316.59      281.09     31.37 o
   0  12   0      153.21      176.38     16.86 o
   1  12   0        0.14        0.75      7.25 o
   2  12   0      302.47      298.90     25.13 o
  -2  13   0       37.38       25.55     14.43 o
  -1  13   0      204.41      179.15     28.27 o
   0  13   0       13.45        1.64     10.42 o
   1  13   0       94.67       99.33     13.43 o
  -2 -12   1       33.67       47.44     12.09 o
  -1 -12   1       68.47       75.38     11.64 o
   0 -12   1       21.67       29.97      7.91 o
   1 -12   1        3.40        3.17      5.52 o
   2 -12   1      502.24      552.91     42.21 o
   3 -12   1       80.18       83.30     20.67 o
   4 -12   1        0.76       -5.65      9.20 o
  -5 -11   1       75.11       70.89     15.13 o
  -3 -11   1        9.73        7.77      7.53 o
  -2 -11   1      489.80      443.02     22.19 o
  -1 -11   1       12.13       11.07      5.84 o
   0 -11   1        6.24       13.27      6.12 o
   1 -11   1      180.42      180.80     16.83 o
   2 -11   1       73.25       79.41     14.43 o
   3 -11   1       47.84       31.89     14.05 o
   4 -11   1      101.63      110.07     22.86 o
   5 -11   1       63.69       75.95     19.00 o
  -6 -10   1       54.67       61.48     13.73 o
  -5 -10   1      200.30      220.10     24.78 o
  -4 -10   1        6.05       -1.78      4.74 o
  -3 -10   1     1035.16     1067.42     33.92 o
  -2 -10   1      164.34      186.54     24.75 o
  -1 -10   1       56.76       40.53      7.98 o
   0 -10   1        3.11        9.67      5.74 o
   1 -10   1      176.61      180.60     15.61 o
   2 -10   1      564.31      519.38     24.48 o
   3 -10   1      185.71      191.80     25.72 o
   4 -10   1      117.94       94.31     19.34 o
   5 -10   1      278.43      243.41     42.56 o
   6 -10   1      761.74      778.28     34.93 o
   7 -10   1       36.69       29.03      8.47 o
  -7  -9   1      150.39      189.99     25.97 o
  -6  -9   1       58.63       40.08     10.56 o
  -5  -9   1       73.73       74.34     14.78 o
  -4  -9   1      108.06      114.54     11.14 o
  -3  -9   1        5.59        1.06      2.41 o
  -2  -9   1       42.64       50.60      8.36 o
  -1  -9   1        2.34        0.26      5.12 o
   0  -9   1        0.94        6.93      4.18 o
   1  -9   1     1033.71     1015.94     33.46 o
   2  -9   1      818.76      813.41     30.08 o
   3  -9   1       42.96       51.93      8.70 o
   4  -9   1      100.61       81.17     11.91 o
   5  -9   1      768.34      738.42     41.23 o
   6  -9   1      135.78      147.06     16.54 o
   7  -9   1       67.11       49.52     23.00 o
  -8  -8   1       61.58       48.62     13.91 o
  -7  -8   1       12.58        6.24      6.48 o
  -6  -8   1        1.37        5.40      5.16 o
  -5  -8   1      456.67      437.83     30.64 o
  -4  -8   1        0.61        5.35      3.24 o
  -3  -8   1      484.31      519.59     16.70 o
  -2  -8   1      388.49      346.29     25.24 o
  -1  -8   1       28.35       31.55      4.91 o
   0  -8   1       12.40        3.83      8.35 o
   1  -8   1     1896.28     1856.84     46.98 o
   2  -8   1        0.05        2.26      3.97 o
   3  -8   1      649.29      678.36     21.43 o
   4  -8   1       48.95       39.44      8.49 o
   5  -8   1        8.10        5.70      6.87 o
   6  -8   1      932.97      787.25     32.21 o
   7  -8   1      236.93      250.51     32.13 o
   8  -8   1        4.57        8.75      7.18 o
  -7  -7   1       46.79       45.55     11.71 o
  -6  -7   1      345.65      381.64     29.07 o
  -5  -7   1       39.18       22.72      8.57 o
  -4  -7   1     3442.80     3682.47     61.85 o
  -3  -7   1      955.30      889.43     22.03 o
  -2  -7   1       28.49       21.09      4.19 o
  -1  -7   1      202.12      162.93      8.62 o
   0  -7   1      676.54      651.15     17.40 o
   1  -7   1       55.19       50.25      7.55 o
   2  -7   1     1498.27     1447.45     31.47 o
   3  -7   1      628.55      590.58     18.66 o
   4  -7   1       26.33       24.15      6.34 o
   5  -7   1     5872.47     6479.99    129.34 o
   7  -7   1      157.20      163.53     23.14 o
   8  -7   1      319.26      340.20     30.36 o
   9  -7   1       82.19      107.49     21.09 o
  -9  -6   1      171.51      216.68     28.61 o
  -8  -6   1      830.34      951.91     53.22 o
  -7  -6   1       11.68        4.50      6.06 o
  -6  -6   1      188.29      214.87     23.07 o
  -5  -6   1     2612.24     2710.79     92.19 o
  -4  -6   1      173.74      164.64      8.11 o
  -3  -6   1      891.96      876.94     20.68 o
  -2  -6   1      476.83      417.72     15.51 o
  -1  -6   1       50.67       57.63      5.30 o
   0  -6   1      619.94      602.34     15.55 o
   1  -6   1     2320.99     2399.99     52.22 o
   2  -6   1      165.01      159.50      8.80 o
   3  -6   1     1780.59     1777.48     35.51 o
   5  -6   1      496.17      446.23     29.94 o
   6  -6   1     1459.46     1510.79     63.61 o
   7  -6   1       33.98        9.72      6.52 o
   8  -6   1       51.94       36.46     12.34 o
   9  -6   1      249.73      260.08     28.68 o
  -9  -5   1      112.20      130.11     22.79 o
  -8  -5   1       18.33        7.42      6.17 o
  -7  -5   1      144.65      124.95     19.48 o
  -6  -5   1       96.79       76.64     14.26 o
  -5  -5   1        7.92        6.65      2.77 o
  -4  -5   1        9.60       14.70      2.88 o
  -3  -5   1       12.76       10.35      2.52 o
  -2  -5   1       21.53       10.80      4.50 o
  -1  -5   1     2270.64     2592.05     52.14 o
   0  -5   1     5190.64     6049.25     88.65 o
   1  -5   1       45.70       66.35      5.72 o
   2  -5   1     1154.96     1301.02     26.52 o
   3  -5   1      925.70      973.12     27.40 o
   4  -5   1      173.43      175.49     16.35 o
   5  -5   1     1682.84     1916.58     69.78 o
   6  -5   1     1195.57     1269.57     54.62 o
   7  -5   1       48.32       36.39     10.49 o
   8  -5   1       88.65       68.10     14.78 o
   9  -5   1      310.44      233.41     26.00 o
  10  -5   1       25.58       27.15     10.56 o
  -9  -4   1       21.46       25.09     10.18 o
  -8  -4   1       31.57       76.64     16.97 o
  -7  -4   1      382.26      434.66     31.65 o
  -6  -4   1      108.30       87.24     15.06 o
  -5  -4   1      595.66      590.35     17.11 o
  -4  -4   1     1233.53     1161.66     23.52 o
  -3  -4   1      817.52      785.69     17.30 o
  -2  -4   1      197.72      165.40      6.67 o
   0  -4   1      263.23      264.56     10.60 o
   1  -4   1     5805.59     6035.04     86.82 o
   2  -4   1     3212.40     3321.56     64.05 o
   3  -4   1       30.30       30.60      4.81 o
   4  -4   1      236.35      160.95     14.22 o
   5  -4   1      588.07      499.87     28.23 o
   6  -4   1     1023.79     1146.78     49.67 o
   7  -4   1     1258.12     1215.79     53.60 o
   8  -4   1      204.42      182.88     21.37 o
   9  -4   1       16.86       13.87      8.02 o
  10  -4   1      169.38      182.88     23.80 o
 -10  -3   1        9.71       12.37      8.23 o
  -9  -3   1       71.52       59.49     15.23 o
  -8  -3   1       51.88       37.75     12.06 o
  -7  -3   1      333.80      373.28     28.58 o
  -6  -3   1      460.85      396.60     27.26 o
  -5  -3   1       64.60       51.65      4.61 o
  -4  -3   1     1055.42     1000.53     20.37 o
  -3  -3   1        4.38        6.33      2.09 o
  -2  -3   1     1373.92     1345.65     29.14 o
  -1  -3   1     1670.37     1540.22     31.41 o
   0  -3   1       11.82       11.29      2.89 o
   1  -3   1      165.92      124.79      7.34 o
   2  -3   1     2720.88     2754.22     52.76 o
   3  -3   1      121.04      126.89      7.37 o
   4  -3   1      699.45      731.08     32.38 o
   5  -3   1       26.50       60.42      6.29 o
   6  -3   1      555.34      611.98     21.20 o
   7  -3   1       40.18       33.61      5.93 o
   8  -3   1       74.91       79.01     15.02 o
   9  -3   1       91.05      100.55     17.78 o
  10  -3   1        2.07        2.96      5.72 o
 -10  -2   1      286.81      344.28     32.31 o
  -9  -2   1       18.24       17.84      9.13 o
  -8  -2   1      191.76      174.16     22.41 o
  -7  -2   1      980.73      928.98     46.22 o
  -6  -2   1       13.47       10.30      2.64 o
  -5  -2   1      363.16      389.78     17.00 o
  -4  -2   1      846.97      917.96     18.61 o
  -3  -2   1      138.72      144.27      9.13 o
  -2  -2   1        7.16        1.47      0.97 o
   1  -2   1      953.40      928.04     29.73 o
   2  -2   1      566.14      506.66     13.86 o
   3  -2   1      254.03      282.66     16.59 o
   4  -2   1      172.15      167.43      8.32 o
   5  -2   1       92.08       99.86      7.54 o
   6  -2   1       39.90       31.74      5.48 o
   7  -2   1        1.56        2.42      2.94 o
   8  -2   1       69.52       40.53      7.11 o
   9  -2   1       27.00       23.61      6.07 o
  10  -2   1      273.09      275.76     25.16 o
 -10  -1   1      194.21      182.32     26.31 o
  -9  -1   1      329.73      379.97     31.40 o
  -8  -1   1     1414.16     1478.20     64.23 o
  -7  -1   1      798.28      825.05     41.96 o
  -6  -1   1       41.62       40.60      4.53 o
  -5  -1   1     1745.63     1780.07     31.81 o
  -4  -1   1      186.53      125.31      5.60 o
  -3  -1   1      846.71      828.52     30.65 o
  -1  -1   1     1653.69     1632.18     41.13 o
   0  -1   1     3351.59     3715.50     86.02 o
   1  -1   1    16843.55    18432.60    437.79 o
   2  -1   1       16.16        5.15      1.86 o
   3  -1   1    12537.13    12739.37    219.66 o
   4  -1   1     3029.81     2927.37     58.50 o
   5  -1   1      109.86      144.00      8.68 o
   6  -1   1     4377.94     4579.12     91.33 o
   7  -1   1      147.17      147.02     13.26 o
   8  -1   1        5.42        4.13      3.79 o
   9  -1   1        9.04       13.50      5.21 o
  10  -1   1      154.14      163.04     22.83 o
 -10   0   1      595.68      618.47     42.80 o
  -9   0   1      325.75      344.21     28.93 o
  -8   0   1        7.27       12.23      7.91 o
  -7   0   1      584.91      574.93     23.07 o
  -6   0   1       67.66       54.40      5.17 o
  -5   0   1      297.53      251.62      8.76 o
  -4   0   1      417.93      338.95     11.11 o
  -3   0   1      177.09      183.92      9.69 o
  -1   0   1    11548.50    13159.12    292.38 o
   1   0   1       38.04       21.23      2.72 o
   2   0   1     2170.32     2379.26     62.98 o
   3   0   1      219.59      206.02      8.37 o
   4   0   1      359.27      300.62     15.37 o
   5   0   1     1701.38     1959.24     44.29 o
   6   0   1       17.26       27.55      3.55 o
   7   0   1      206.25      196.41     12.11 o
   8   0   1        3.38        5.29      3.70 o
   9   0   1        6.38       13.94      5.21 o
  10   0   1      212.76      259.20     27.85 o
 -10   1   1      428.87      431.87     34.57 o
  -9   1   1      151.73      166.98     21.82 o
  -8   1   1      837.79      788.86     28.13 o
  -7   1   1       25.27       20.68      3.83 o
  -6   1   1      208.66      196.88     10.41 o
  -3   1   1        5.01       -0.80      0.80 o
   0   1   1     4355.39     4639.22    113.10 o
   3   1   1       90.08       88.96      3.58 o
   4   1   1     2380.29     2546.11     39.80 o
   5   1   1      616.05      589.69     13.82 o
   6   1   1      501.48      588.50     21.12 o
   7   1   1     2883.61     2969.21     67.03 o
   8   1   1      146.86      166.15     17.23 o
   9   1   1      100.10       84.55     16.63 o
  10   1   1      565.67      599.90     40.53 o
 -10   2   1       39.97       41.51     12.55 o
  -9   2   1      102.13      112.96     18.44 o
  -8   2   1        9.48        1.20      7.06 o
  -7   2   1       79.02       66.00      6.47 o
  -6   2   1     1891.61     1804.25     61.41 o
  -5   2   1      630.80      582.50     27.22 o
  -4   2   1       14.70        7.21      3.87 o
  -3   2   1     2667.18     2633.94     73.51 o
  -2   2   1      877.08      866.52     29.31 o
  -1   2   1     9046.29     9779.08    163.95 o
   0   2   1     6752.75     6132.30    150.91 o
   2   2   1    11635.41    13005.85    213.75 o
   3   2   1     4399.13     4488.96     64.70 o
   4   2   1      263.66      322.69     12.51 o
   5   2   1     2356.27     2392.28     39.37 o
   6   2   1      442.32      436.26     26.87 o
   7   2   1      158.57      131.99     17.53 o
   9   2   1      237.70      254.32     26.70 o
  10   2   1       44.15       40.99     12.62 o
  -9   3   1      157.97      159.38     21.43 o
  -8   3   1       47.21       50.68      8.21 o
  -7   3   1      446.71      444.66     26.94 o
  -6   3   1       21.70       25.51      7.81 o
  -5   3   1       68.42       40.22      8.33 o
  -4   3   1      341.31      387.43     21.02 o
  -3   3   1     2188.40     2245.50     67.20 o
  -2   3   1     6209.89     6342.95    111.55 o
  -1   3   1       72.02       90.95      6.76 o
   0   3   1      673.42      618.15     15.56 o
   1   3   1     7316.79     7872.71    178.69 o
   2   3   1     3981.53     4267.44     61.97 o
   3   3   1     4555.35     5219.08     77.13 o
   4   3   1     2163.79     2195.71     45.99 o
   5   3   1       12.43        7.19      4.08 o
   6   3   1       88.23       91.91     13.91 o
   7   3   1       42.48       45.57      7.08 o
   8   3   1       40.12       29.76      9.69 o
   9   3   1        1.81        0.70      5.54 o
  10   3   1      211.68      213.89     26.87 o
  -9   4   1      125.13      130.73     19.45 o
  -8   4   1       16.14       10.98      6.19 o
  -7   4   1      160.09      127.70     16.63 o
  -6   4   1     1185.55     1201.29     49.60 o
  -5   4   1       38.99       53.40     10.39 o
  -4   4   1      226.56      248.12     17.64 o
  -2   4   1      408.64      398.17     14.41 o
  -1   4   1       42.14       75.21      9.38 o
   0   4   1     5286.48     5936.71    103.56 o
   1   4   1      215.52      195.29      6.91 o
   2   4   1       58.68       43.52      3.73 o
   3   4   1      217.88      260.54      8.22 o
   4   4   1      368.78      292.90     32.15 o
   5   4   1       10.44       16.21      5.93 o
   6   4   1      331.03      276.03     14.35 o
   7   4   1       18.52       16.58     11.01 o
   8   4   1       68.91       46.70     12.79 o
   9   4   1        7.80       22.69      9.55 o
  10   4   1       43.73       45.48     13.52 o
  -9   5   1      107.11       98.63     18.19 o
  -8   5   1       96.16       66.36     14.26 o
  -7   5   1      761.58      807.83     41.93 o
  -6   5   1      581.26      592.82     33.84 o
  -5   5   1      646.56      629.97     33.46 o
  -4   5   1      103.38       84.48      8.89 o
  -3   5   1      525.38      438.68     17.09 o
  -2   5   1     2015.62     2169.44     47.94 o
  -1   5   1     3915.92     3991.00     75.38 o
   0   5   1     1506.81     1544.82     34.78 o
   1   5   1     8318.33     9068.21    151.90 o
   2   5   1     1494.99     1385.67     26.07 o
   3   5   1        2.55        1.91      1.84 o
   4   5   1       37.47       25.59      3.32 o
   6   5   1       16.96       10.48      4.74 o
   7   5   1        5.00        7.42      6.20 o
   8   5   1      474.56      539.67     36.77 o
   9   5   1        0.19        1.25      6.10 o
  10   5   1      189.76      161.55     25.48 o
  -9   6   1      101.19      174.02     17.26 o
  -6   6   1     1714.86     1847.89     62.56 o
  -5   6   1      438.51      468.08     20.94 o
  -4   6   1      290.40      262.05     14.72 o
  -3   6   1     5142.04     5466.09    105.98 o
  -2   6   1      456.62      470.42     26.80 o
  -1   6   1       67.38      113.69      9.16 o
   0   6   1     1521.93     1655.68     38.60 o
   1   6   1      530.55      517.40     14.17 o
   2   6   1      305.08      262.09      9.82 o
   3   6   1       16.63        6.65      2.35 o
   4   6   1      414.39      433.65     13.16 o
   5   6   1       98.45       85.91     14.29 o
   6   6   1        7.26        7.17      3.50 o
   7   6   1        1.11        4.15      5.68 o
   8   6   1       55.42       52.45     12.90 o
   9   6   1      290.07      256.49     29.70 o
  -9   7   1       63.77       95.34     13.59 o
  -8   7   1        0.22       -1.84      4.23 o
  -7   7   1       36.76       36.44     12.30 o
  -6   7   1      150.68      115.40     12.91 o
  -5   7   1        2.00        0.72      4.30 o
  -4   7   1      552.81      549.09     37.10 o
  -3   7   1     1215.68     1166.39     34.74 o
  -2   7   1       93.21       86.51     14.50 o
  -1   7   1       54.22       39.74     14.41 o
   0   7   1       41.85       38.13      6.24 o
   1   7   1       21.76       19.01      3.51 o
   2   7   1      468.79      456.53     14.21 o
   3   7   1     1363.82     1350.43     28.58 o
   4   7   1      489.22      465.14     14.68 o
   6   7   1        3.35       -2.30      4.01 o
   7   7   1        4.49       18.51      7.04 o
   8   7   1      389.01      374.36     31.61 o
   9   7   1       61.59       56.71     16.24 o
  -8   8   1      205.98      216.33     23.58 o
  -7   8   1       84.76       73.20     11.99 o
  -6   8   1       37.20       28.33     10.39 o
  -5   8   1       67.96       60.69     10.25 o
  -4   8   1      487.24      433.30     21.72 o
  -3   8   1        5.41        8.19      8.05 o
  -2   8   1     2479.37     2424.57     84.69 o
  -1   8   1      616.91      650.03     24.15 o
   0   8   1      301.35      265.53     14.44 o
   1   8   1     2446.36     2277.17     51.97 o
   2   8   1       49.68       48.47      5.84 o
   3   8   1        4.71        3.37      2.42 o
   4   8   1     2307.58     2277.54     56.12 o
   5   8   1       33.36       31.68      9.51 o
   6   8   1       45.80       57.33     13.14 o
   7   8   1      128.11      147.64     21.33 o
   8   8   1        1.79       -0.07      4.57 o
  -8   9   1       61.28       58.97     11.29 o
  -7   9   1      425.31      482.11     26.44 o
  -6   9   1        2.17        8.34      5.97 o
  -5   9   1      114.30       87.66     12.45 o
  -4   9   1       45.98       47.12     13.31 o
  -3   9   1      258.96      229.75     25.27 o
  -2   9   1       50.55       55.35     14.43 o
  -1   9   1     1374.39     1415.60     61.06 o
   0   9   1      388.86      326.75     17.14 o
   1   9   1       74.20       57.60      8.89 o
   2   9   1        1.95        1.84      3.59 o
   3   9   1       97.89       86.05      8.02 o
   4   9   1      140.37      116.80     11.90 o
   5   9   1        2.74       -1.70      2.99 o
   6   9   1        3.09       -2.27      4.39 o
   7   9   1        0.10       -4.39      4.39 o
   8   9   1      408.44      428.70     35.83 o
  -7  10   1      143.05      161.09     19.05 o
  -6  10   1        6.68       10.04      9.34 o
  -5  10   1      623.82      612.20     42.00 o
  -4  10   1      557.16      507.78     37.64 o
  -3  10   1       20.84       10.87      9.20 o
  -2  10   1      899.27      891.03     49.53 o
  -1  10   1      115.48      118.19     19.97 o
   0  10   1      148.71      117.73     15.61 o
   1  10   1      551.39      609.52     25.03 o
   2  10   1        6.75        6.98      4.77 o
   3  10   1       78.67       61.89      7.19 o
   4  10   1       13.10        7.43      4.83 o
   5  10   1       32.86       35.97     10.49 o
   6  10   1        3.45        8.75      6.69 o
   7  10   1       74.05       45.03     12.90 o
  -6  11   1       83.57      101.63     21.68 o
  -5  11   1      418.45      407.57     36.00 o
  -4  11   1       88.72      115.92     22.83 o
  -3  11   1     1936.46     2193.32     90.69 o
  -2  11   1       72.09       55.56     16.42 o
  -1  11   1       80.60       88.11     18.40 o
   0  11   1       42.58       36.63     13.98 o
   1  11   1       22.89       16.58      5.97 o
   2  11   1      594.98      563.84     24.81 o
   3  11   1      609.07      695.09     29.11 o
   4  11   1       23.92       14.60      6.83 o
   5  11   1      122.54      137.78     20.25 o
   6  11   1       79.38       84.35     17.08 o
  -4  12   1      652.35      711.36     50.29 o
  -3  12   1       73.83       64.41     17.88 o
  -2  12   1      631.42      514.12     39.91 o
  -1  12   1      224.23      166.18     25.76 o
   0  12   1        3.07       -4.53      4.53 o
   1  12   1      210.55      213.89     17.84 o
   2  12   1      113.90       78.79     11.40 o
   3  12   1       27.33       45.69     13.31 o
  -2  13   1        4.30       -4.46     10.98 o
  -1  13   1        0.20       -9.27      9.27 o
   0  13   1      131.74      163.25     27.05 o
   1  13   1      230.08      265.62     31.79 o
   2  13   1       59.26       63.19     16.38 o
  -2 -12   2      345.61      381.23     29.14 o
  -1 -12   2       53.05       39.59     11.71 o
   0 -12   2        0.41        4.41      6.52 o
   1 -12   2      371.07      314.47     22.36 o
   2 -12   2      135.17       92.96     13.30 o
   3 -12   2       10.42        0.98     12.72 o
  -3 -11   2      405.33      425.70     29.94 o
  -2 -11   2      694.57      769.77     41.86 o
  -1 -11   2       42.77       35.46      8.50 o
   0 -11   2      127.97      126.91     14.39 o
   1 -11   2      490.56      462.40     23.60 o
   2 -11   2       53.53       49.19      9.33 o
   3 -11   2      851.44      975.83     37.60 o
   4 -11   2      242.81      252.06     32.20 o
   5 -11   2        4.93       10.42     11.40 o
  -5 -10   2        1.68        7.60      5.89 o
  -4 -10   2      253.43      308.73     25.30 o
  -3 -10   2      302.30      324.35     24.71 o
  -2 -10   2      122.99      113.66     17.11 o
  -1 -10   2      294.20      323.87     18.38 o
   0 -10   2        2.51       -2.01      4.48 o
   1 -10   2       60.93       52.21      9.81 o
   2 -10   2      411.05      386.86     31.98 o
   3 -10   2       22.04       34.35     10.28 o
   4 -10   2      207.27      192.32     26.84 o
   5 -10   2      505.62      512.58     27.47 o
   6 -10   2       56.20       58.39     12.35 o
  -6  -9   2        0.35       -1.08      5.16 o
  -5  -9   2        7.11       11.08      6.66 o
  -4  -9   2       33.54       38.24      7.03 o
  -3  -9   2       43.13       51.02      7.55 o
  -1  -9   2        2.65        3.77      3.93 o
   0  -9   2       38.77       36.30      7.85 o
   1  -9   2      160.96      150.62     13.94 o
   2  -9   2       90.26      114.11     23.68 o
   3  -9   2       26.55       22.51      8.97 o
   4  -9   2        5.63       14.41      4.15 o
   5  -9   2        2.75       11.13      6.01 o
   6  -9   2        1.12        0.75      4.91 o
   7  -9   2      277.75      229.74     35.79 o
  -7  -8   2        7.30       -4.91      4.91 o
  -6  -8   2        1.28        6.27      5.58 o
  -5  -8   2      270.85      275.24     23.84 o
  -4  -8   2      423.38      405.37     18.74 o
  -3  -8   2      191.54      191.81     11.98 o
  -2  -8   2     1476.29     1007.05     44.19 o
  -1  -8   2      291.25      268.23     14.27 o
   0  -8   2      459.38      465.33     20.46 o
   1  -8   2       68.15       64.24      9.38 o
   2  -8   2      452.15      389.70     22.97 o
   3  -8   2       72.63       69.54      8.21 o
   4  -8   2       91.75       86.71      9.05 o
   5  -8   2       20.97       14.15      6.24 o
   6  -8   2      536.52      509.40     46.56 o
   7  -8   2       15.39       12.09      6.58 o
   8  -8   2      477.06      479.72     49.88 o
  -8  -7   2      259.72      286.46     31.82 o
  -7  -7   2       82.17       95.50     18.05 o
  -6  -7   2        0.97       -3.76      4.39 o
  -5  -7   2     3072.39     3328.53    110.90 o
  -4  -7   2     2842.16     3012.58     83.47 o
  -3  -7   2       60.76       53.80      5.99 o
  -2  -7   2      561.08      549.18     20.25 o
  -1  -7   2       28.22       33.23      4.42 o
   0  -7   2      173.88      160.42     11.61 o
   1  -7   2      928.68      801.12     57.19 o
   2  -7   2      522.56      481.46     20.53 o
   3  -7   2      278.49      249.97     13.63 o
   4  -7   2       74.11       70.43     12.40 o
   6  -7   2       13.48        1.92      6.66 o
   7  -7   2      589.52      703.27     43.74 o
   8  -7   2       84.30       77.62     16.56 o
   9  -7   2       92.35       73.19     17.32 o
  -8  -6   2      280.52      215.99     27.29 o
  -7  -6   2        1.90       -1.29      4.67 o
  -6  -6   2      283.32      216.02     23.60 o
  -5  -6   2     1395.67     1439.36     46.25 o
  -4  -6   2      653.02      662.87     22.86 o
  -3  -6   2        4.06        1.42      2.35 o
  -2  -6   2        6.95       10.05      2.89 o
  -1  -6   2      153.14      148.67      8.74 o
   0  -6   2       34.35       42.81      6.83 o
   1  -6   2      417.56      443.10     14.26 o
   2  -6   2       13.86        8.28      2.93 o
   3  -6   2     1673.45     1789.71     36.02 o
   4  -6   2       48.54       45.63      7.46 o
   5  -6   2      641.59      657.19     37.57 o
   6  -6   2     1669.57     1752.15     71.21 o
   7  -6   2       21.31       20.39      8.61 o
   8  -6   2       79.87       70.65     15.96 o
   9  -6   2      165.41      137.98     22.27 o
  -9  -5   2      298.63      369.55     33.56 o
  -8  -5   2       69.56       95.74     18.40 o
  -7  -5   2        4.30        1.05      4.29 o
  -6  -5   2      468.62      435.60     30.78 o
  -5  -5   2        2.04        0.19      2.35 o
  -4  -5   2      730.19      793.58     24.49 o
  -3  -5   2      228.82      191.40     10.68 o
  -2  -5   2      502.00      500.58     13.75 o
  -1  -5   2     6222.78     6610.04    117.45 o
   0  -5   2     1071.93     1066.71     21.56 o
   1  -5   2      144.60      194.38      8.47 o
   2  -5   2     4963.13     5537.53    140.49 o
   3  -5   2      120.64      109.11      9.24 o
   4  -5   2      782.10      734.36     23.87 o
   5  -5   2     4733.82     5143.62    149.07 o
   6  -5   2      171.88      128.05     17.84 o
   7  -5   2     1371.33     1433.73     62.07 o
   8  -5   2      294.13      307.79     26.73 o
   9  -5   2       37.35       37.36     11.33 o
  10  -5   2      167.96      189.57     25.79 o
  -9  -4   2       85.16      102.09     20.39 o
  -8  -4   2      112.01      142.41     22.58 o
  -7  -4   2        0.03        7.39      5.54 o
  -6  -4   2      897.70      929.33     46.63 o
  -5  -4   2      722.74      742.95     23.87 o
  -4  -4   2      174.21      198.92      7.90 o
  -3  -4   2      251.46      237.86      8.47 o
  -2  -4   2       72.68       96.19      9.05 o
  -1  -4   2      352.78      285.78     11.26 o
   0  -4   2     3047.42     3126.58     48.56 o
   1  -4   2       28.70       40.58      4.18 o
   2  -4   2     1077.29     1052.38     27.01 o
   3  -4   2      995.20      958.02     25.96 o
   4  -4   2       86.42      108.97      5.40 o
   5  -4   2      115.68       92.01     14.08 o
   6  -4   2     4158.28     4817.74    142.83 o
   7  -4   2      348.04      258.72     23.14 o
   8  -4   2      707.00      726.55     41.89 o
   9  -4   2      100.64       93.55     17.29 o
  10  -4   2       78.49       73.26     16.03 o
  -9  -3   2       21.26       19.55      9.10 o
  -8  -3   2       89.93       97.45     18.54 o
  -7  -3   2       96.04       96.96     17.22 o
  -6  -3   2       33.08       31.77      5.50 o
  -5  -3   2      293.68      289.08     13.13 o
  -4  -3   2     1738.97     1803.02     31.99 o
  -3  -3   2      621.24      583.56     13.63 o
  -2  -3   2       20.51       16.89      3.25 o
  -1  -3   2       34.60       25.18     11.14 o
   1  -3   2       21.64       28.14      8.31 o
   2  -3   2     6702.10     7800.38    135.88 o
   3  -3   2       34.12       48.02      3.10 o
   4  -3   2      311.52      325.34     10.02 o
   5  -3   2      503.05      494.81     16.71 o
   6  -3   2      180.57      187.66     22.64 o
   7  -3   2      602.76      533.99     32.59 o
   8  -3   2       51.90       32.10     10.00 o
   9  -3   2       35.08       23.39      9.93 o
  10  -3   2       79.80       56.39     13.31 o
 -10  -2   2      129.73      183.57     27.33 o
  -9  -2   2        1.04       10.53      7.56 o
  -8  -2   2       99.40      109.13     18.79 o
  -7  -2   2      292.09      280.05     23.94 o
  -6  -2   2       27.33       16.28      5.80 o
  -5  -2   2     1346.13     1447.01     27.67 o
  -4  -2   2     4750.01     5069.20     93.41 o
  -3  -2   2      381.39      491.23     15.41 o
  -2  -2   2      953.03      966.36     22.84 o
  -1  -2   2      884.12      710.49     21.19 o
   0  -2   2       32.10       36.09      3.53 o
   1  -2   2     1005.48      948.60     25.74 o
   2  -2   2      610.94      571.25     15.61 o
   3  -2   2     2528.43     2618.52     40.69 o
   4  -2   2     1774.88     1757.17     38.35 o
   5  -2   2      613.65      674.84     20.62 o
   6  -2   2     2274.04     2297.26     52.38 o
   7  -2   2      255.45      237.28     24.19 o
   8  -2   2        0.04        7.39      3.72 o
   9  -2   2      109.57       95.92     17.01 o
  10  -2   2      423.39      465.85     33.81 o
 -10  -1   2      138.26      159.38     25.09 o
  -9  -1   2      451.72      440.20     34.30 o
  -8  -1   2       30.18       30.22     10.04 o
  -7  -1   2     1965.01     2063.56     77.90 o
  -6  -1   2     1097.70     1063.38     44.86 o
  -5  -1   2       88.09       82.15      5.27 o
  -4  -1   2     1995.39     1903.93     37.79 o
  -2  -1   2      712.46      607.14     21.54 o
  -1  -1   2     4945.40     5057.29    118.78 o
   0  -1   2     3402.41     3640.59     62.46 o
   1  -1   2     4123.40     4415.88    111.04 o
   2  -1   2      460.78      447.46     11.49 o
   3  -1   2      884.67      968.49     23.65 o
   4  -1   2       23.69       25.48      3.98 o
   5  -1   2     2826.50     3128.49     64.46 o
   6  -1   2     1100.47     1109.08     31.19 o
   7  -1   2      163.88      151.81     11.74 o
   8  -1   2      622.32      604.97     34.85 o
   9  -1   2       28.90       21.37      5.92 o
  10  -1   2        8.66        2.86      6.17 o
 -10   0   2      115.92      126.17     22.24 o
  -9   0   2        7.31       18.61      9.17 o
  -8   0   2      953.83     1002.35     50.82 o
  -7   0   2      457.02      422.80     17.55 o
  -6   0   2      177.53      176.91      8.37 o
  -5   0   2      106.13      103.69      9.01 o
  -4   0   2       29.04       34.59      4.06 o
  -3   0   2       11.78       -4.12      5.21 o
  -2   0   2        5.41        6.62      2.96 o
  -1   0   2     2273.85     2560.22     62.91 o
   3   0   2      214.21      207.28      8.52 o
   4   0   2        4.81        6.56      3.15 o
   5   0   2      568.61      669.11     21.21 o
   6   0   2       67.83       56.49      7.24 o
   7   0   2      206.67      192.20     15.46 o
   8   0   2      292.52      282.88     40.45 o
   9   0   2        4.08       12.00      4.69 o
  10   0   2      239.54      264.30     17.92 o
 -10   1   2        2.93        8.33      8.02 o
  -9   1   2       72.01       64.76     14.81 o
  -8   1   2      309.46      332.92     27.01 o
  -7   1   2        2.28        2.08      2.81 o
  -6   1   2     2102.21     2209.96     54.01 o
  -5   1   2      407.95      360.51     13.09 o
  -4   1   2       41.64       48.76      4.90 o
  -3   1   2     1476.37     1420.06     42.03 o
  -1   1   2        1.51        2.07      1.64 o
   0   1   2    17767.83    20094.44    483.03 o
   1   1   2     4071.50     4425.97     78.28 o
   2   1   2      282.19      240.61     13.52 o
   3   1   2     3526.22     3567.72     67.80 o
   4   1   2      986.42      966.79     17.67 o
   5   1   2      412.80      451.79     10.97 o
   6   1   2     2541.14     2563.89     57.67 o
   7   1   2      218.74      209.02     13.06 o
   8   1   2        5.37        8.93      8.24 o
   9   1   2     1020.25     1108.74     37.14 o
  10   1   2       16.95        9.90      8.33 o
 -10   2   2      510.16      560.55     40.05 o
  -9   2   2      146.75      128.19     20.46 o
  -8   2   2       55.88       51.97     12.76 o
  -7   2   2      838.36      882.09     26.30 o
  -6   2   2       43.64       35.56      5.39 o
  -2   2   2     1735.99     1680.04     33.57 o
  -1   2   2     5666.52     6571.46    162.07 o
   0   2   2      468.20      560.20     20.32 o
   1   2   2        8.31        8.39      3.75 o
   2   2   2     4259.23     4608.18    224.46 o
   3   2   2      173.28      166.17      8.32 o
   4   2   2     9274.85    10090.98    179.74 o
   5   2   2      565.98      589.50     12.69 o
   6   2   2       76.22       44.56      7.02 o
   7   2   2     1065.38     1111.21     33.85 o
   8   2   2        9.10       11.99      4.28 o
   9   2   2      153.65      145.19     13.62 o
  10   2   2      442.68      493.17     35.90 o
 -10   3   2        3.10       15.23     10.60 o
  -9   3   2       12.89        7.35      7.35 o
  -8   3   2      134.19      127.20     11.65 o
  -7   3   2        0.12        1.46      3.07 o
  -6   3   2      155.43      144.47     14.95 o
  -5   3   2      427.66      468.22     24.68 o
  -4   3   2      529.77      560.93     25.86 o
  -3   3   2       17.52       14.47      4.95 o
  -2   3   2     2294.95     2750.07     53.38 o
  -1   3   2       20.31       13.04      5.30 o
   0   3   2       20.99       11.57      5.51 o
   1   3   2     2489.32     2662.66     51.78 o
   2   3   2      393.16      438.17     14.34 o
   3   3   2     2705.88     3156.63     47.61 o
   4   3   2     3789.61     4270.24     83.52 o
   5   3   2       21.21       26.08      5.45 o
   6   3   2      678.80      685.28     38.18 o
   7   3   2        3.88       15.05      5.59 o
   8   3   2        2.94       -0.89      5.02 o
   9   3   2       50.99       43.57     12.37 o
  10   3   2       98.32      123.28     21.54 o
  -9   4   2      255.99      274.57     25.62 o
  -8   4   2        9.27        9.10      6.10 o
  -7   4   2     1021.79     1040.30     46.53 o
  -6   4   2      561.48      616.97     32.17 o
  -5   4   2      642.91      704.35     33.42 o
  -4   4   2      127.18      202.98     11.08 o
  -3   4   2     2384.74     2396.90     68.75 o
  -2   4   2      267.89      294.84     15.27 o
  -1   4   2      493.85      486.27     22.83 o
   0   4   2     3401.94     3175.52     88.25 o
   1   4   2        3.14        2.75      2.82 o
   2   4   2     1367.69     1417.87     25.20 o
   3   4   2       83.45      105.37      4.84 o
   4   4   2      453.99      459.85     11.35 o
   5   4   2      834.59      662.30     30.08 o
   6   4   2      465.32      392.15     17.66 o
   7   4   2      276.10      282.31     15.64 o
   8   4   2       50.12       47.52     38.36 o
   9   4   2        1.87        3.87      5.58 o
  10   4   2       45.81       57.86     14.95 o
  -6   5   2     1267.11     1409.86     39.70 o
  -5   5   2      710.08      612.74     22.68 o
  -4   5   2       26.37       29.19      6.08 o
  -3   5   2     1487.25     1519.77     40.67 o
  -2   5   2     2187.21     2300.32     71.59 o
  -1   5   2      670.48      665.63     30.22 o
   0   5   2     7408.37     7855.07    201.42 o
   1   5   2    10267.50    11507.41    160.80 o
   2   5   2      698.43      717.54     16.26 o
   3   5   2     2217.03     2201.31     37.34 o
   4   5   2       71.17       48.34      5.63 o
   5   5   2      197.10      185.87     11.35 o
   6   5   2      300.54      266.89     14.56 o
   7   5   2       40.19       42.43      7.33 o
   8   5   2      162.34      148.75     21.19 o
   9   5   2       15.47       20.67      9.62 o
  10   5   2       67.94       74.27     17.67 o
  -9   6   2      132.55      134.49     15.42 o
  -8   6   2       27.53       28.26      7.58 o
  -7   6   2       40.73       39.15     10.44 o
  -6   6   2      609.99      613.18     24.98 o
  -5   6   2       88.66       93.61     10.49 o
  -4   6   2      341.76      331.35     16.79 o
  -3   6   2     1530.28     1625.23     41.10 o
  -2   6   2       10.98       -1.19      5.26 o
  -1   6   2     3019.11     3537.44    104.70 o
   0   6   2     1242.36     1394.38     51.13 o
   1   6   2       12.33        7.82      2.63 o
   2   6   2     1611.59     1618.05     30.58 o
   3   6   2       30.34       31.98      4.03 o
   4   6   2       29.28       25.96      3.75 o
   5   6   2      512.31      470.05     19.45 o
   6   6   2       27.18       22.29      5.51 o
   7   6   2       21.94       26.80      8.85 o
   8   6   2      373.17      324.14     28.68 o
   9   6   2      201.87      167.89     25.13 o
  -9   7   2        3.68       -4.11      4.70 o
  -8   7   2       34.56       22.03     10.89 o
  -7   7   2      111.38      114.87     13.32 o
  -6   7   2        2.24        0.14      8.47 o
  -5   7   2      227.72      228.10     16.44 o
  -4   7   2       97.67       89.81     10.98 o
  -3   7   2       48.60       46.49     11.36 o
  -2   7   2     2081.37     2062.41     72.08 o
  -1   7   2      978.24      888.27     41.51 o
   0   7   2       63.74       52.66     11.95 o
   1   7   2      687.06      615.36     24.48 o
   2   7   2      313.66      275.20     10.72 o
   3   7   2      545.48      588.74     18.99 o
   4   7   2     4214.87     4451.14     71.17 o
   5   7   2     1368.31     1318.11     42.92 o
   6   7   2       65.89       47.90     10.93 o
   7   7   2      510.54      452.57     31.96 o
   8   7   2      131.99      137.32     21.37 o
   9   7   2       10.15        6.76      7.77 o
  -8   8   2       43.73       64.56     14.15 o
  -7   8   2       23.06       30.11     12.43 o
  -6   8   2      511.72      551.49     48.10 o
  -5   8   2      318.63      307.28     18.48 o
  -4   8   2      156.47      142.34     19.73 o
  -3   8   2       15.36       11.54      9.24 o
  -2   8   2      778.41      854.39     43.57 o
  -1   8   2     1021.98      980.60     46.15 o
   0   8   2      448.49      339.02     25.27 o
   1   8   2       16.45       14.41      4.68 o
   2   8   2      695.01      707.18     20.56 o
   3   8   2     1297.12     1247.84     30.92 o
   4   8   2       75.46       62.17     13.47 o
   5   8   2      183.01      202.48     14.15 o
   6   8   2        4.64        7.23      6.26 o
   7   8   2       14.51       16.10      7.60 o
   8   8   2       43.19       62.60     14.78 o
  -7   9   2        2.08        2.85      5.91 o
  -6   9   2       67.68       58.34     16.38 o
  -5   9   2      188.92      181.45     23.70 o
  -4   9   2      150.59      118.92     20.21 o
  -3   9   2       60.89       55.73     14.99 o
  -2   9   2      739.55      702.89     41.58 o
  -1   9   2      770.86      719.30     40.95 o
   0   9   2       12.60       10.87      9.90 o
   1   9   2       30.76       16.30      5.51 o
   2   9   2      742.87      842.25     22.96 o
   3   9   2       29.77       30.61      4.89 o
   4   9   2        6.37       10.20      4.25 o
   5   9   2        1.32        0.35      3.05 o
   6   9   2       19.36        5.23      6.10 o
   7   9   2       40.05       41.09     11.43 o
   8   9   2      252.61      230.49     27.67 o
  -7  10   2       48.13       51.30     15.41 o
  -6  10   2      531.05      551.90     40.60 o
  -5  10   2      356.94      324.52     32.97 o
  -4  10   2      130.01      113.80     20.63 o
  -3  10   2      121.85       95.85     19.62 o
  -2  10   2     1657.85     1760.55     73.99 o
  -1  10   2       13.94       -1.67      7.28 o
   0  10   2      118.01      141.61     21.40 o
   1  10   2      226.13      254.43     26.77 o
   2  10   2      348.46      317.15     23.21 o
   3  10   2      487.44      529.67     21.07 o
   4  10   2       71.34       83.55     11.17 o
   5  10   2        0.46        1.42      3.66 o
   6  10   2      175.32      244.18     26.73 o
   7  10   2       77.20       71.41     16.63 o
  -6  11   2      279.10      309.64     34.50 o
  -5  11   2       85.47       70.47     17.91 o
  -4  11   2      381.93      416.57     35.45 o
  -3  11   2      969.10      965.26     55.10 o
  -2  11   2      368.07      321.28     32.48 o
  -1  11   2     1092.72     1038.87     54.65 o
   0  11   2        1.09       -1.15      7.95 o
   1  11   2       29.20       42.73     14.15 o
   2  11   2     1824.48     1858.80     77.58 o
   3  11   2        0.89        2.76      4.62 o
   4  11   2      115.73      108.97     13.15 o
   5  11   2      186.38      187.02     23.07 o
   6  11   2        1.84        2.06      5.79 o
  -4  12   2      195.42      171.06     27.95 o
  -3  12   2      117.76      104.94     22.97 o
  -2  12   2     1876.76     1733.36     78.49 o
  -1  12   2       39.63       16.56     11.57 o
   0  12   2       38.75       19.45     11.85 o
   1  12   2       55.41       42.59     14.36 o
   2  12   2       80.78       80.93     19.03 o
   3  12   2      200.44      208.77     27.64 o
   4  12   2      113.89      141.10     15.50 o
   5  12   2       12.69       17.50      7.70 o
  -3  13   2      191.98      130.73     26.04 o
  -2  13   2        2.37        0.87     11.61 o
  -1  13   2      671.60      620.74     44.93 o
   0  13   2       98.20       79.71     19.83 o
   1  13   2        8.30       14.39     11.57 o
   2  13   2      408.68      403.29     34.61 o
   3  13   2       78.91      172.94     26.84 o
  -1 -12   3      117.04      157.47     22.52 o
   0 -12   3       36.59       22.41      9.93 o
   1 -12   3      719.77      709.54     33.48 o
   2 -12   3       51.87       54.11     11.13 o
  -3 -11   3      783.83      917.13     47.75 o
  -2 -11   3        0.04        6.55      7.04 o
  -1 -11   3      116.48      150.85     21.19 o
   0 -11   3      189.81      221.42     24.47 o
   1 -11   3        2.18        5.34      7.60 o
   2 -11   3     1187.35     1328.85     44.44 o
   3 -11   3      208.23      221.30     19.57 o
   4 -11   3       25.63       24.39      7.22 o
   5 -11   3      141.44      137.36     26.66 o
  -3 -10   3       81.30       82.15     15.75 o
  -2 -10   3      265.98      259.48     24.75 o
  -1 -10   3        1.28       -1.01      5.02 o
   0 -10   3       51.20       60.73      9.94 o
   1 -10   3      278.98      268.88     18.11 o
   2 -10   3      167.61      149.40     15.32 o
   3 -10   3       79.70       51.71      9.32 o
   4 -10   3      236.79      246.29     16.06 o
   5 -10   3      189.66      194.32     19.26 o
   6 -10   3       43.09       36.19     16.71 o
  -6  -9   3       23.17       27.60     10.21 o
  -5  -9   3        3.08        9.93      6.69 o
  -4  -9   3       17.90       20.22      5.24 o
  -3  -9   3       15.56       10.11      6.27 o
  -2  -9   3        2.10        6.76      6.52 o
  -1  -9   3        1.11        0.45      4.15 o
   0  -9   3      278.33      281.78     16.88 o
   1  -9   3      856.66      823.30     30.44 o
   2  -9   3      107.10       96.39     12.08 o
   3  -9   3        2.16        2.67      3.08 o
   4  -9   3       58.04       67.50      8.45 o
   5  -9   3       96.66       88.66     12.98 o
   6  -9   3      501.20      527.82     27.43 o
   7  -9   3       22.11       37.67      9.69 o
  -7  -8   3       87.13      105.08     20.39 o
  -6  -8   3        4.01       -0.31      5.51 o
  -5  -8   3      257.49      257.01     23.80 o
  -4  -8   3      511.73      457.16     20.49 o
  -3  -8   3       37.43       46.59      7.38 o
  -2  -8   3     1659.34     1733.71     76.26 o
   0  -8   3        0.71        1.20      4.17 o
   1  -8   3     1676.94     1794.70     47.31 o
   2  -8   3      376.40      353.68     15.05 o
   3  -8   3       45.98       46.52      6.73 o
   4  -8   3       38.27       37.21      6.07 o
   5  -8   3       68.66       60.42      7.86 o
   6  -8   3      142.32      123.61     14.86 o
  -7  -7   3       10.29        3.80      5.30 o
  -6  -7   3      126.72      151.16     21.68 o
  -5  -7   3     1025.14     1079.20     52.14 o
  -4  -7   3        0.10        8.62      3.81 o
  -3  -7   3      893.97      945.58     29.39 o
  -2  -7   3      513.79      493.69     19.47 o
  -1  -7   3        3.04        2.25      2.30 o
   0  -7   3       49.92       51.19     11.40 o
   1  -7   3       50.78       43.07      7.32 o
   2  -7   3       52.66       50.28      7.08 o
   3  -7   3       18.26       11.80      4.42 o
   4  -7   3        7.61       11.68      5.30 o
   5  -7   3      141.81      139.18     13.37 o
   6  -7   3      605.83      668.03     41.82 o
   7  -7   3       23.68       14.46      8.05 o
   8  -7   3       37.27       40.92     11.43 o
   9  -7   3      155.86      133.91     23.94 o
  -8  -6   3       71.32       91.84     19.03 o
  -7  -6   3       18.76       29.49      9.97 o
  -6  -6   3       94.02      122.20     19.13 o
  -5  -6   3        1.92        2.17      5.11 o
  -4  -6   3       81.74       77.10      9.01 o
  -3  -6   3     2400.38     2515.86     62.00 o
  -2  -6   3        2.47        1.21      2.29 o
  -1  -6   3      612.71      678.95     17.61 o
   0  -6   3      290.25      237.56      9.18 o
   1  -6   3       12.78       18.25      3.92 o
   2  -6   3     1807.23     1841.48     36.50 o
   3  -6   3     1661.34     1689.17     43.11 o
   4  -6   3       19.38       24.27      5.91 o
   5  -6   3     1147.13     1219.60     36.52 o
   6  -6   3      467.24      449.22     31.82 o
   7  -6   3      124.53       86.09     17.25 o
   8  -6   3      402.93      488.54     35.97 o
   9  -6   3       69.51       59.91     15.68 o
  -8  -5   3      329.03      427.72     34.78 o
  -7  -5   3      164.29      176.99     23.80 o
  -6  -5   3      288.08      304.37     26.24 o
  -5  -5   3     1244.59     1304.45     51.72 o
  -4  -5   3      473.14      494.64     19.32 o
  -3  -5   3      590.65      520.61     14.96 o
  -2  -5   3     2874.75     2989.13     49.77 o
  -1  -5   3      390.68      411.03     12.96 o
   0  -5   3     2597.45     2588.19     51.90 o
   1  -5   3     2087.39     2138.51     38.15 o
   2  -5   3      105.61      107.83      9.00 o
   3  -5   3      813.70      746.75     34.45 o
   4  -5   3        3.68        6.00      2.91 o
   5  -5   3        8.79       11.52      4.08 o
   6  -5   3      767.19      766.32     41.37 o
   7  -5   3      467.22      462.85     32.20 o
   8  -5   3        2.13       -0.31      4.60 o
   9  -5   3      250.25      233.24     27.12 o
  10  -5   3      210.34      186.95     26.59 o
  -9  -4   3        3.09       15.37     10.28 o
  -8  -4   3       63.00       53.01     13.59 o
  -7  -4   3      428.75      429.29     32.59 o
  -6  -4   3      300.76      284.23     24.29 o
  -5  -4   3        2.84        2.44      3.07 o
  -4  -4   3      102.67      103.59      9.22 o
  -3  -4   3      159.61      151.72      6.70 o
  -2  -4   3       54.50       40.74      4.81 o
  -1  -4   3     2477.64     2731.85     44.33 o
   0  -4   3        5.37       -0.41      0.96 o
   1  -4   3      688.70      768.37     21.63 o
   2  -4   3      226.55      220.65     13.16 o
   3  -4   3        7.15        8.42      3.52 o
   4  -4   3       30.15       25.87      4.80 o
   5  -4   3      636.87      604.01     21.24 o
   6  -4   3     1569.58     1587.46     63.19 o
   7  -4   3        9.04       17.01      7.32 o
   8  -4   3      580.04      586.41     37.85 o
   9  -4   3      220.09      234.07     27.29 o
  10  -4   3       40.51       45.80     12.34 o
  -9  -3   3       44.84       45.20     14.08 o
  -8  -3   3        1.01       -2.68      5.33 o
  -7  -3   3      548.67      563.26     36.53 o
  -6  -3   3        9.85        8.39      3.72 o
  -5  -3   3      251.88      223.48     15.67 o
  -4  -3   3     2633.58     2811.84     59.15 o
  -3  -3   3      501.17      517.14     17.45 o
  -2  -3   3       92.12      109.46      7.30 o
   0  -3   3     1383.15     1332.43     23.55 o
   1  -3   3      914.49      850.85     32.64 o
   2  -3   3     2919.24     3066.94     59.47 o
   3  -3   3      308.79      325.61     13.00 o
   4  -3   3       12.74        2.35      1.29 o
   5  -3   3      157.63      119.48      7.37 o
   6  -3   3        3.79       -0.87      4.01 o
   7  -3   3     2275.67     2310.53     83.65 o
   8  -3   3       23.34       14.60      7.63 o
   9  -3   3      267.13      266.84     27.64 o
  10  -3   3      481.01      609.65     40.60 o
  -9  -2   3      109.64      143.53     23.49 o
  -8  -2   3      668.01      688.18     42.77 o
  -7  -2   3      198.88      211.66     23.56 o
  -6  -2   3      503.70      485.95     19.22 o
  -5  -2   3     1591.52     1572.09     38.88 o
  -4  -2   3     2593.98     2596.93     54.34 o
  -2  -2   3        9.99       39.42      6.80 o
   0  -2   3        5.92        5.53      2.07 o
   1  -2   3       24.73       19.79      3.37 o
   2  -2   3      851.20      802.23     20.38 o
   3  -2   3     1661.77     1750.26     28.97 o
   4  -2   3      411.13      360.05     12.20 o
   5  -2   3     1239.34     1202.94     30.30 o
   6  -2   3     2988.48     3194.30     67.61 o
   7  -2   3       14.47       13.61      5.25 o
   8  -2   3      369.89      386.38     28.96 o
   9  -2   3      331.47      332.71     27.53 o
  10  -2   3       29.43       28.41     10.18 o
 -10  -1   3      244.61      218.46     29.10 o
  -9  -1   3       10.28       13.73      7.63 o
  -8  -1   3      307.27      278.62     25.97 o
  -7  -1   3      711.58      782.07     42.87 o
  -6  -1   3        9.34       15.73      6.05 o
  -5  -1   3      297.37      265.97     16.49 o
  -4  -1   3     1751.38     1711.51     51.76 o
  -3  -1   3      329.57      333.86     16.73 o
  -2  -1   3       57.61       44.82      6.59 o
  -1  -1   3       26.95       23.53      5.05 o
   0  -1   3      488.31      509.50     19.10 o
   1  -1   3     1089.68     1064.17     22.82 o
   2  -1   3      385.97      385.10     11.92 o
   3  -1   3       40.89       41.61      3.44 o
   4  -1   3     5783.22     6939.77     99.13 o
   5  -1   3     1288.71     1355.28     33.55 o
   6  -1   3       16.67       13.82      3.72 o
   7  -1   3        6.75        4.30      3.21 o
   8  -1   3      218.48      216.52     14.50 o
   9  -1   3      122.53      112.75     18.12 o
  10  -1   3       84.40       69.71     15.06 o
 -10   0   3       12.53       13.84      7.77 o
  -9   0   3       33.21       33.70     11.50 o
  -8   0   3       88.14       86.37     17.18 o
  -7   0   3       47.35       46.34      7.25 o
  -6   0   3       28.05       31.47      7.39 o
  -5   0   3     1471.13     1557.92     34.16 o
  -4   0   3       10.91        9.15      2.91 o
  -3   0   3       95.35       90.20      8.96 o
  -2   0   3       18.16       11.85      3.83 o
  -1   0   3      420.63      407.23     16.80 o
   0   0   3    34723.50    34847.54    827.80 o
   1   0   3       47.47       46.04      5.12 o
   2   0   3       16.82       32.60      3.27 o
   3   0   3     3322.54     3463.62     65.89 o
   4   0   3     1725.67     1740.89     38.62 o
   5   0   3       49.87       40.90      8.92 o
   6   0   3     2143.39     2085.36     48.80 o
   7   0   3      315.59      289.34     15.27 o
   8   0   3      260.39      230.39     14.94 o
   9   0   3       57.40       64.79      9.57 o
  10   0   3      354.31      373.02     20.86 o
 -10   1   3       24.70       30.88     11.61 o
  -9   1   3      117.23      128.68     21.75 o
  -8   1   3       93.04       84.14     16.49 o
  -7   1   3      843.19      893.36     37.85 o
  -6   1   3     1005.99     1007.56     26.84 o
  -5   1   3      328.40      325.52     12.36 o
  -4   1   3     3988.03     4296.86     78.15 o
  -3   1   3      656.30      545.77     22.65 o
  -2   1   3       71.47       67.68      4.57 o
  -1   1   3    25163.60    27217.02    439.75 o
   0   1   3      124.63      137.04      8.16 o
   1   1   3     4454.83     4987.13    124.88 o
   2   1   3      268.07      261.28     10.11 o
   3   1   3      276.99      253.03     10.06 o
   4   1   3     1980.84     1973.38     50.14 o
   5   1   3     1238.94     1210.15     49.00 o
   6   1   3       19.09       19.59      5.19 o
   7   1   3     1387.62     1416.82     39.48 o
   8   1   3     2688.60     2779.37     66.34 o
   9   1   3        5.64        1.85      3.84 o
  10   1   3      157.01      164.95     15.51 o
  11   1   3       15.62       17.32      9.13 o
 -10   2   3       15.52        6.76      9.72 o
  -9   2   3        2.91        7.49      7.91 o
  -7   2   3      201.05      185.38     16.03 o
  -6   2   3      421.85      450.30     16.82 o
  -5   2   3      420.63      436.57     16.24 o
  -4   2   3      136.50      138.62      7.81 o
  -3   2   3       91.59       58.03      4.77 o
  -2   2   3     6757.58     7083.87    174.96 o
  -1   2   3     3832.54     4221.57    107.21 o
   0   2   3     3684.15     3934.66    100.69 o
   2   2   3      159.36      168.02      7.86 o
   3   2   3     1354.92     1531.57     34.55 o
   4   2   3     5224.16     5832.71    132.13 o
   5   2   3        1.45        1.35      3.59 o
   6   2   3       80.27       75.24     18.47 o
   7   2   3     2396.04     2587.93     61.07 o
   8   2   3       16.68       14.51      5.26 o
   9   2   3       15.25       15.29      5.31 o
  10   2   3      341.58      318.12     19.33 o
 -10   3   3        1.21       -4.29      7.53 o
  -9   3   3      149.87      148.79     22.10 o
  -8   3   3       41.11       30.18      8.23 o
  -7   3   3      284.72      270.34     13.99 o
  -6   3   3      388.03      378.89     16.08 o
  -4   3   3        3.66        2.13      2.92 o
  -3   3   3       57.80       36.94      4.91 o
  -2   3   3      732.22      655.28     26.17 o
  -1   3   3      444.47      470.42     20.88 o
   0   3   3       13.71        9.62      5.09 o
   1   3   3     1650.60     1653.69     50.71 o
   2   3   3     2293.62     2405.78     49.24 o
   3   3   3     8012.16     9037.49    161.62 o
   4   3   3      279.21      304.41     13.25 o
   5   3   3      280.31      222.71     12.58 o
   6   3   3      414.96      391.02     17.33 o
   7   3   3      740.72      753.03     27.07 o
   8   3   3       25.92       37.90      7.52 o
   9   3   3      133.87      154.20     14.71 o
  10   3   3        1.62        2.13      7.14 o
  -9   4   3        0.42       -6.45      6.45 o
  -8   4   3      830.61      863.14     40.64 o
  -7   4   3     1409.69     1547.80     41.95 o
  -6   4   3       28.92       19.62      5.32 o
  -5   4   3      644.35      671.08     23.93 o
  -4   4   3       92.48      113.95      8.97 o
  -3   4   3      224.84      211.86     10.83 o
  -2   4   3     2316.86     2108.91     64.90 o
  -1   4   3     2176.39     2292.34     68.59 o
   0   4   3     1874.90     1805.82     55.90 o
   1   4   3      305.30      230.80     15.47 o
   2   4   3       32.73       27.98      5.52 o
   3   4   3      122.01       96.07      7.92 o
   4   4   3     6571.61     6636.28    129.25 o
   5   4   3      259.17      186.74     11.25 o
   6   4   3      324.18      291.85     51.51 o
   7   4   3      509.43      515.17     22.02 o
   8   4   3       35.31       22.95      6.16 o
   9   4   3       98.86      101.67     12.53 o
  10   4   3      130.17      135.06     22.58 o
  -8   5   3      425.67      415.07     30.67 o
  -7   5   3      384.29      432.19     20.38 o
  -6   5   3     1264.34     1478.58     40.59 o
  -5   5   3       23.80       18.07      5.09 o
  -4   5   3        4.98        4.55      4.32 o
  -3   5   3      429.32      405.83     23.67 o
  -2   5   3      662.64      709.65     32.07 o
  -1   5   3      111.15       98.08     12.09 o
   0   5   3     8155.44     9433.23    238.92 o
   1   5   3      763.55      896.46     36.39 o
   2   5   3      271.84      305.67     13.42 o
   3   5   3     3965.63     4504.07     89.16 o
   4   5   3        9.33        3.81      4.10 o
   5   5   3      301.30      238.57     13.17 o
   6   5   3       77.89       52.56     14.86 o
   7   5   3       10.20       16.06      5.22 o
   8   5   3      150.86      153.04     29.94 o
   9   5   3        3.89        4.53      5.99 o
  10   5   3        0.62       -5.68      5.89 o
  -8   6   3        0.50        5.81      4.64 o
  -7   6   3      128.35      154.32     29.42 o
  -6   6   3      326.17      376.81     19.35 o
  -5   6   3      699.15      697.68     25.94 o
  -4   6   3      859.80      750.29     45.85 o
  -3   6   3     1038.31     1018.24     43.71 o
  -2   6   3      519.00      531.69     28.75 o
  -1   6   3     1449.35     1447.91     53.78 o
   0   6   3      489.44      474.07     26.28 o
   1   6   3     1193.15     1195.57     46.70 o
   2   6   3     2234.49     2273.85     51.89 o
   3   6   3      153.93      146.30     10.76 o
   4   6   3     3057.89     3367.62     72.91 o
   5   6   3      568.96      557.19     21.72 o
   6   6   3       40.20       39.99      7.28 o
   7   6   3      359.34      344.51     34.73 o
   8   6   3      732.56      749.69     29.87 o
   9   6   3       21.83       10.42      8.09 o
  10   6   3      190.06      158.86     24.89 o
  -8   7   3      116.11      174.63     16.97 o
  -7   7   3       24.95       19.91      6.79 o
  -6   7   3      749.94      782.98     30.11 o
  -5   7   3     1327.82     1368.30     40.53 o
  -4   7   3        5.76       10.67      7.88 o
  -3   7   3     1723.50     1737.30     65.59 o
  -2   7   3     1223.82     1223.00     51.23 o
  -1   7   3      365.40      373.00     24.89 o
   0   7   3      604.92      509.28     29.52 o
   1   7   3      213.88      176.43     18.51 o
   2   7   3       65.10       43.78      7.04 o
   3   7   3     5648.04     5910.21    116.36 o
   4   7   3     1800.42     1743.54     45.77 o
   5   7   3      786.81      807.74     39.14 o
   6   7   3      194.95      196.52     13.82 o
   7   7   3        1.86        2.89      6.12 o
   8   7   3      327.48      303.64     27.53 o
   9   7   3      210.41      220.55     27.74 o
  -8   8   3       76.82       74.60     24.35 o
  -7   8   3      250.80      276.58     26.58 o
  -6   8   3       48.20       62.32     15.61 o
  -5   8   3      160.32      146.11     20.25 o
  -4   8   3      649.47      614.05     37.75 o
  -3   8   3        9.42        7.11      8.75 o
  -2   8   3      919.66      977.91     47.19 o
  -1   8   3     1154.36     1129.39     50.15 o
   0   8   3        1.74        3.14      6.97 o
   1   8   3      140.78      155.31     19.17 o
   2   8   3      190.97      199.26     13.41 o
   3   8   3       35.53       24.67      5.82 o
   4   8   3     1182.44     1236.90     37.58 o
   5   8   3       45.01       44.76      7.77 o
   6   8   3        0.70        4.02      3.32 o
   7   8   3        7.45        1.69      3.73 o
   8   8   3       57.38       43.29     10.80 o
   9   8   3        2.06       -2.82      6.10 o
  -7   9   3       60.87       51.13     15.27 o
  -6   9   3       28.48       21.02     11.26 o
  -5   9   3       18.73        6.66      8.50 o
  -4   9   3      219.22      183.64     23.60 o
  -3   9   3        0.69       -1.36      8.43 o
  -2   9   3     1966.20     2012.43     77.76 o
  -1   9   3      288.06      244.84     25.02 o
   0   9   3      155.42      124.91     19.41 o
   1   9   3      419.95      379.06     29.24 o
   2   9   3       35.04       34.54     12.37 o
   3   9   3       20.61       25.63      9.32 o
   4   9   3       13.68       17.73      5.22 o
   5   9   3       87.93       80.80     10.67 o
   6   9   3        1.17        1.10      4.58 o
   7   9   3      282.41      313.71     27.78 o
   8   9   3        7.43        1.50      6.10 o
  -7  10   3      178.14      143.42     24.57 o
  -6  10   3      191.76      191.17     26.94 o
  -5  10   3        3.00       10.39      8.26 o
  -4  10   3      157.37      148.06     22.90 o
  -3  10   3      323.87      353.52     31.40 o
  -2  10   3        3.76        1.71      8.92 o
  -1  10   3      117.76      135.47     21.50 o
   0  10   3        3.15        9.31      9.38 o
   1  10   3        0.25        6.13      9.10 o
   2  10   3     1800.10     1817.15     73.82 o
   3  10   3      253.88      280.05     17.45 o
   4  10   3      107.77      117.27     28.67 o
   5  10   3       52.20       56.11      9.25 o
   6  10   3       63.57       47.48      8.71 o
   7  10   3       20.45       12.48      6.76 o
  -6  11   3       17.07        3.87      9.10 o
  -5  11   3      179.45      166.56     26.70 o
  -4  11   3       32.89       41.34     14.67 o
  -3  11   3        8.34       -7.11      7.77 o
  -2  11   3      274.23      279.70     29.90 o
  -1  11   3       38.67       48.55     15.68 o
   0  11   3        0.22       -1.92      8.36 o
   1  11   3      450.43      452.85     34.89 o
   2  11   3      506.97      433.78     33.91 o
   3  11   3        5.30       16.66     10.28 o
   4  11   3       97.72      104.76     13.30 o
   5  11   3       61.08       62.35     10.09 o
   6  11   3        0.30        9.79      5.72 o
  -4  12   3       48.23       43.29     15.37 o
  -3  12   3      477.83      406.91     35.20 o
  -2  12   3      364.08      363.45     33.63 o
  -1  12   3      265.41      269.66     30.64 o
   0  12   3       80.46       53.64     15.79 o
   1  12   3      249.80      231.36     29.03 o
   2  12   3      259.76      243.76     28.54 o
   3  12   3      471.16      612.51     42.52 o
   4  12   3       84.82       94.16     22.67 o
   5  12   3      288.34      347.91     21.27 o
  -3  13   3       47.87       24.19     15.27 o
  -2  13   3      262.36      188.42     29.00 o
  -1  13   3     1322.94     1275.88     66.57 o
   0  13   3        0.54       -9.79      9.79 o
   1  13   3      715.08      727.39     48.90 o
   2  13   3      690.98      661.90     45.66 o
   3  13   3        1.34       10.49      9.97 o
  -2 -11   4      221.76      240.77     26.31 o
  -1 -11   4       24.79       23.11      9.27 o
   0 -11   4       33.74       38.65     10.91 o
   1 -11   4      359.27      349.38     31.28 o
   2 -11   4      705.32      711.95     83.67 o
   3 -11   4       11.61        1.57      5.21 o
   4 -11   4      277.03      289.78     22.45 o
  -4 -10   4       50.52       55.10     13.70 o
  -3 -10   4      167.66      143.25     20.46 o
  -2 -10   4      435.16      497.15     33.35 o
  -1 -10   4        0.07       -4.88      4.88 o
   0 -10   4        1.69       -4.08      4.43 o
   1 -10   4      468.41      509.10     24.88 o
   2 -10   4       10.69       16.49      6.70 o
   3 -10   4      174.95      172.73     16.78 o
   4 -10   4      174.11      201.84     14.92 o
   5 -10   4        5.02        2.98      4.37 o
   6 -10   4       38.34       47.86     10.23 o
  -5  -9   4        0.44       -4.67      5.40 o
  -4  -9   4      124.39      135.02     19.34 o
  -3  -9   4      446.11      516.25     32.52 o
  -2  -9   4       62.92       63.50     13.04 o
  -1  -9   4      545.24      521.89     32.73 o
   0  -9   4      210.41      208.77     24.22 o
   1  -9   4      491.63      502.33     23.50 o
   2  -9   4      635.72      665.11     27.68 o
   3  -9   4        1.26        0.54      3.43 o
   4  -9   4      122.98      152.09     12.59 o
   5  -9   4      648.13      711.85     24.91 o
   6  -9   4        9.84        8.77      6.66 o
   7  -9   4       56.95       78.95     13.64 o
  -6  -8   4      111.36      149.21     22.65 o
  -5  -8   4      199.94      246.06     23.18 o
  -4  -8   4       61.35       60.36      9.00 o
  -3  -8   4       81.32       76.63      9.80 o
  -2  -8   4      112.56       96.33     15.58 o
  -1  -8   4       15.34       13.59      7.21 o
   0  -8   4      333.21      317.72     17.11 o
   1  -8   4     2004.54     2055.96     52.34 o
   2  -8   4       44.05       39.67      6.17 o
   3  -8   4      103.30       90.27      9.13 o
   4  -8   4       95.62       80.96      9.13 o
   5  -8   4        2.39        5.42      3.65 o
   7  -8   4      187.11      176.92     26.28 o
   8  -8   4        0.03       -4.64      7.60 o
  -7  -7   4        0.73        4.60      6.76 o
  -6  -7   4      165.11      164.30     22.93 o
  -5  -7   4       40.81       39.45      8.30 o
  -4  -7   4      331.40      312.19     29.47 o
  -3  -7   4        4.07        3.35      4.03 o
  -2  -7   4       87.76       79.43     16.80 o
  -1  -7   4       11.89       16.61      5.04 o
   0  -7   4      399.56      363.10     24.15 o
   1  -7   4       19.65       17.59      5.55 o
   2  -7   4      257.81      251.37     15.79 o
   3  -7   4        2.25       -1.93      2.65 o
   4  -7   4      121.86      117.96     12.26 o
   5  -7   4      563.88      600.80     25.39 o
   6  -7   4        6.01        3.21      6.83 o
   7  -7   4       11.39       14.22      9.17 o
   8  -7   4      434.91      536.88     40.15 o
  -8  -6   4      122.28      140.56     23.94 o
  -7  -6   4       76.08       85.84     17.43 o
  -6  -6   4       13.66        6.06      4.46 o
  -5  -6   4     1081.40     1210.85     37.07 o
  -4  -6   4      958.53     1068.17     33.25 o
  -3  -6   4      676.46      669.11     24.09 o
  -1  -6   4      519.11      555.39     19.21 o
   0  -6   4       36.41       30.39      7.91 o
   1  -6   4     2062.11     2131.29     40.30 o
   2  -6   4      885.17      779.08     21.12 o
   3  -6   4      574.41      556.69     21.88 o
   4  -6   4     2466.76     2678.94     61.76 o
   5  -6   4      184.62      162.99     13.51 o
   6  -6   4      429.20      496.45     34.64 o
   7  -6   4       17.06       37.08     11.05 o
   8  -6   4       68.41       85.36     17.67 o
   9  -6   4      147.10      139.90     23.11 o
  -8  -5   4        0.41        2.96      6.55 o
  -7  -5   4        0.19        0.10      5.09 o
  -6  -5   4      116.87      123.17     19.41 o
  -5  -5   4        1.30        7.02      3.52 o
  -4  -5   4      112.06       91.24      9.67 o
  -3  -5   4      191.54      154.05     10.66 o
  -2  -5   4      433.21      405.91     12.75 o
  -1  -5   4     1455.91     1544.91     30.04 o
   0  -5   4     1852.69     2082.73     31.80 o
   1  -5   4      233.68      255.37      7.57 o
   2  -5   4      482.85      419.26     16.89 o
   3  -5   4       26.39       25.70      5.08 o
   4  -5   4      360.98      332.87     15.81 o
   5  -5   4     2500.24     2608.29     59.56 o
   6  -5   4      411.05      456.82     31.96 o
   7  -5   4        9.20       11.99      7.95 o
   8  -5   4       26.66       13.59      7.88 o
   9  -5   4      100.39       98.81     19.90 o
  -8  -4   4       42.83       38.62     12.09 o
  -7  -4   4        2.27        6.13      6.24 o
  -6  -4   4       53.98       86.07     29.00 o
  -5  -4   4        1.46        2.14      2.89 o
  -4  -4   4      354.02      356.50     16.89 o
  -3  -4   4      261.07      226.48     30.69 o
  -2  -4   4       32.64       43.60      7.09 o
  -1  -4   4     3717.65     3831.20     59.64 o
   0  -4   4      163.05      135.98      7.21 o
   1  -4   4     1067.64     1215.61     30.30 o
   2  -4   4      702.97      667.11     20.85 o
   3  -4   4      313.70      250.00     13.05 o
   4  -4   4      210.48      217.54     11.88 o
   5  -4   4     1445.70     1366.70     36.17 o
   6  -4   4       98.05       76.33     14.43 o
   7  -4   4      231.94      228.78     24.19 o
   8  -4   4      706.28      653.88     40.64 o
   9  -4   4        9.53       -3.14      6.13 o
  10  -4   4      147.98      127.63     22.62 o
  -9  -3   4       36.75       25.97     10.53 o
  -8  -3   4       83.42       90.72     18.02 o
  -7  -3   4      206.42      213.20     24.75 o
  -6  -3   4      380.14      407.27     18.59 o
  -5  -3   4     1213.86     1195.36     34.01 o
  -4  -3   4       20.92       13.24      4.00 o
  -3  -3   4      380.00      368.87     18.56 o
  -2  -3   4     1604.09     1649.75     37.93 o
  -1  -3   4        5.49        0.97      2.28 o
   0  -3   4     3698.45     3855.11     71.32 o
   1  -3   4     1139.89     1073.54     26.44 o
   2  -3   4      109.13       71.92      6.74 o
   3  -3   4       51.97       15.33      3.70 o
   4  -3   4       31.46       21.68      4.20 o
   5  -3   4       99.53       76.88      7.84 o
   6  -3   4     1580.91     1576.83     63.19 o
   7  -3   4      413.33      404.86     29.10 o
   8  -3   4        0.45        1.36      4.84 o
   9  -3   4     1918.61     1982.95     82.25 o
  10  -3   4      150.90      155.34     24.43 o
  -9  -2   4        0.74        0.52      6.03 o
  -8  -2   4       10.57       15.51      7.77 o
  -7  -2   4      130.06      146.91     21.16 o
  -6  -2   4       14.94       13.20      4.27 o
  -5  -2   4      829.43      724.14     24.03 o
  -4  -2   4     2918.52     2975.08     83.44 o
  -3  -2   4     1415.65     1622.98     51.44 o
  -2  -2   4      317.82      348.18     18.72 o
   0  -2   4       14.90       16.70      3.14 o
   1  -2   4       59.75       53.97      5.08 o
   2  -2   4      200.71      238.51     10.16 o
   3  -2   4      281.31      321.02     12.43 o
   4  -2   4       14.04       25.48      3.31 o
   5  -2   4      432.67      477.22     12.64 o
   6  -2   4      121.56      145.93     17.60 o
   7  -2   4      104.29       93.41     16.24 o
   8  -2   4       88.10       93.20     16.80 o
   9  -2   4       73.33       64.16     15.30 o
  10  -2   4      223.06      213.02     26.77 o
  -9  -1   4        6.98       -1.01      6.38 o
  -8  -1   4      728.92      728.47     44.89 o
  -7  -1   4      192.57      183.25     12.92 o
  -6  -1   4      240.71      255.51     14.02 o
  -5  -1   4     1708.66     1781.07     56.95 o
  -4  -1   4     1155.11     1124.65     39.98 o
  -3  -1   4       12.45       14.19      4.64 o
  -2  -1   4      356.28      292.80     16.31 o
  -1  -1   4      200.85      166.95     11.75 o
   0  -1   4     1775.28     1922.47     37.34 o
   1  -1   4      245.22      256.05      9.26 o
   2  -1   4     1274.31     1194.87     26.66 o
   3  -1   4      553.19      635.59     31.98 o
   4  -1   4      838.52      854.42     17.51 o
   5  -1   4      813.36      763.57     16.92 o
   6  -1   4      850.20      887.98     27.27 o
   7  -1   4        2.38        7.00      5.87 o
   8  -1   4      122.15       96.93     16.87 o
   9  -1   4      525.60      571.98     37.36 o
  10  -1   4      162.00      169.70     23.98 o
  -9   0   4      337.77      365.65     32.07 o
  -8   0   4      226.45      187.62     23.87 o
  -7   0   4      958.07      973.00     40.71 o
  -6   0   4     2962.85     3091.70     89.15 o
  -5   0   4       11.54       16.69      5.89 o
  -4   0   4      279.76      208.21      6.22 o
  -3   0   4     1254.89     1134.67     33.55 o
  -2   0   4       21.06       28.75      6.10 o
  -1   0   4    19151.22    20018.15    448.98 o
   1   0   4      761.40      812.71     18.95 o
   3   0   4     2898.32     2860.93     56.20 o
   4   0   4      465.00      460.02     11.26 o
   5   0   4     5038.38     5421.56    103.49 o
   6   0   4      850.90      866.04     35.69 o
   7   0   4       58.89       32.21      6.08 o
   8   0   4      669.01      703.59     29.40 o
   9   0   4      230.89      248.74     18.09 o
  10   0   4      472.69      503.60     36.32 o
  11   0   4      254.45      247.01     29.07 o
  -9   1   4       61.66       52.21     14.19 o
  -8   1   4       36.69       25.02      9.86 o
  -7   1   4      290.85      314.52     21.75 o
  -6   1   4       20.16       24.85      7.35 o
  -5   1   4     1074.58     1134.75     42.59 o
  -4   1   4      722.05      805.19     21.14 o
  -3   1   4      264.62      282.06     10.02 o
  -2   1   4      548.08      560.43     14.51 o
  -1   1   4     2788.90     3297.52     59.27 o
   0   1   4     1062.03     1306.41     27.08 o
   1   1   4      845.85      890.05     29.59 o
   2   1   4       19.78       17.32      4.67 o
   3   1   4     1408.03     1370.40     31.41 o
   4   1   4     1338.76     1424.99     33.99 o
   5   1   4        0.65        1.95      2.08 o
   6   1   4      260.33      280.35     14.10 o
   7   1   4     2044.86     2025.06     50.66 o
   8   1   4        6.09        3.38      6.03 o
   9   1   4      355.42      346.64     25.70 o
  10   1   4      302.44      318.85     20.23 o
  11   1   4        0.16       -1.25      6.03 o
  -9   2   4      125.72      117.39     21.12 o
  -8   2   4        2.53        2.02      5.37 o
  -7   2   4        1.36       -2.96      4.32 o
  -6   2   4     1082.10     1124.12     44.09 o
  -5   2   4      269.96      273.70      9.83 o
  -4   2   4      140.40      154.37      6.77 o
  -3   2   4      437.61      396.53     13.40 o
  -2   2   4      860.69      955.89     22.82 o
  -1   2   4      586.30      615.12     16.09 o
   0   2   4     5794.36     6514.56    162.68 o
   1   2   4      590.97      663.99     25.34 o
   2   2   4        3.96       12.69      4.11 o
   3   2   4     4874.32     5361.02     99.92 o
   4   2   4     1618.51     1601.73     38.06 o
   5   2   4       75.89       84.42      8.12 o
   6   2   4      495.01      479.71     19.33 o
   7   2   4        1.43        0.12      3.02 o
   8   2   4      107.77       76.86     12.91 o
   9   2   4      609.75      685.17     28.58 o
  10   2   4       14.90       24.31      7.28 o
  -9   3   4       14.25        9.83      7.49 o
  -8   3   4        0.98        0.98      5.79 o
  -7   3   4     1236.53     1331.64     52.00 o
  -6   3   4      317.25      306.35     13.92 o
  -5   3   4        7.92        8.37      3.65 o
  -4   3   4      900.02      960.06     21.11 o
  -3   3   4      314.93      255.44     15.72 o
  -2   3   4     1543.89     1761.87     54.06 o
  -1   3   4       16.15       32.48      6.34 o
   0   3   4      198.69      184.86     12.86 o
   1   3   4     2215.67     2209.67     64.79 o
   2   3   4       30.58       42.00      7.60 o
   3   3   4       17.11       21.58      4.22 o
   4   3   4     3576.15     3563.92     72.81 o
   5   3   4       55.37       51.55      6.88 o
   6   3   4       23.59       23.26      5.04 o
   7   3   4     2200.56     2170.07     54.66 o
   8   3   4        7.37        8.91      4.92 o
   9   3   4       99.35       90.81     11.77 o
  10   3   4      403.69      437.58     43.60 o
  -8   4   4      201.96      228.46     21.40 o
  -7   4   4       35.62       26.04      8.92 o
  -6   4   4      641.35      676.65     19.42 o
  -5   4   4       83.61       67.95      7.93 o
  -4   4   4       53.43       53.98      8.73 o
  -3   4   4      265.49      254.01     17.39 o
  -2   4   4      994.22     1027.27     38.83 o
  -1   4   4     1099.41     1068.32     38.62 o
   0   4   4      576.28      599.48     26.31 o
   1   4   4      373.99      405.27     21.40 o
   2   4   4        0.42       -3.28      3.28 o
   3   4   4       18.80       22.42      5.18 o
   4   4   4       21.60       16.21      4.03 o
   5   4   4      199.80      205.92     12.02 o
   6   4   4      703.66      615.24     26.78 o
   7   4   4       32.44       32.95      6.68 o
   8   4   4       49.07       30.13      6.79 o
   9   4   4       17.15       13.69      5.19 o
  10   4   4       20.43       18.32     10.26 o
  -8   5   4        0.26       -0.14      5.72 o
  -7   5   4      677.30      684.12     26.53 o
  -6   5   4     1042.42     1129.06     43.57 o
  -5   5   4       28.72       17.76      5.44 o
  -4   5   4       23.44       30.85      9.10 o
  -3   5   4      199.25      159.63     14.92 o
  -2   5   4       12.47       14.64      6.87 o
  -1   5   4       60.52       52.35      9.86 o
   0   5   4     2259.60     2471.14     76.02 o
   1   5   4      208.57      229.40     16.69 o
   2   5   4       23.59       15.82      6.27 o
   3   5   4      148.28      101.89     11.12 o
   4   5   4       13.43       11.80      3.99 o
   5   5   4     1397.63     1350.35     37.65 o
   6   5   4      347.68      302.50     27.83 o
   7   5   4        6.87       11.21      4.23 o
   8   5   4      492.94      502.49     41.56 o
   9   5   4       78.59       90.83     12.03 o
  10   5   4       86.33       60.33     14.74 o
  -9   6   4       43.88       43.98     12.20 o
  -7   6   4      401.58      375.99     50.15 o
  -6   6   4      972.69     1024.25     33.57 o
  -5   6   4      660.63      676.61     36.39 o
  -4   6   4      307.84      276.94     22.17 o
  -3   6   4      925.54      917.86     41.13 o
  -2   6   4     1193.79     1181.67     47.96 o
  -1   6   4      816.55      813.58     36.70 o
   0   6   4     3750.58     4251.51    121.64 o
   1   6   4     3308.52     3255.79     98.22 o
   2   6   4      323.58      332.64     22.38 o
   3   6   4      474.19      469.45     18.90 o
   4   6   4     5644.99     6141.77    194.45 o
   5   6   4        1.38        3.47      2.99 o
   6   6   4      525.87      464.68     51.23 o
   7   6   4     1112.14     1053.69     35.20 o
   8   6   4        0.71        6.83      4.25 o
   9   6   4      687.14      653.07     32.01 o
  10   6   4      396.73      440.30     35.69 o
  -7   7   4      144.83      146.62     14.57 o
  -6   7   4      817.29      757.92     42.24 o
  -5   7   4      139.50      126.24     18.37 o
  -4   7   4      565.78      508.30     32.17 o
  -3   7   4      260.27      228.46     22.41 o
  -2   7   4       27.41       34.54     10.04 o
  -1   7   4      174.25      175.66     18.58 o
   0   7   4      116.47      126.41     16.31 o
   1   7   4       40.23       23.80      9.27 o
   2   7   4      507.26      478.61     29.31 o
   3   7   4     1139.02     1135.90     34.04 o
   4   7   4      169.77      171.96     13.31 o
   5   7   4     3282.48     3352.89     76.03 o
   6   7   4       23.45       28.64      6.07 o
   7   7   4        0.31       -0.90      4.60 o
   8   7   4      477.49      412.11     21.91 o
   9   7   4       59.42       42.87     13.31 o
  -8   8   4       73.26       43.64     14.53 o
  -7   8   4      376.41      377.08     31.05 o
  -6   8   4       61.21       43.67     13.66 o
  -5   8   4       56.64       66.08     15.79 o
  -4   8   4       16.77       -0.80      7.98 o
  -3   8   4       81.46       70.72     16.07 o
  -2   8   4      422.62      329.71     26.73 o
  -1   8   4     1001.37      986.94     46.63 o
   0   8   4        2.94        2.06      7.53 o
   1   8   4      802.29      824.11     42.17 o
   2   8   4      467.10      463.79     30.67 o
   3   8   4      154.29      165.21     13.43 o
   4   8   4     6929.38     7467.91    184.22 o
   5   8   4      161.23      201.13     15.16 o
   6   8   4        1.09        1.33      3.45 o
   7   8   4       49.39       50.22     21.24 o
   8   8   4       81.60       83.15     11.88 o
   9   8   4       89.69       71.73     16.31 o
  -7   9   4       63.16       46.60     14.85 o
  -6   9   4      501.80      493.35     37.01 o
  -5   9   4      164.28      195.49     24.75 o
  -4   9   4       71.99       54.06     14.95 o
  -3   9   4      373.48      382.45     30.29 o
  -2   9   4      687.05      718.19     41.37 o
  -1   9   4      618.82      586.93     36.14 o
   0   9   4     1275.14     1230.74     55.66 o
   1   9   4       21.16       13.35      9.58 o
   2   9   4       42.44       31.89     12.76 o
   3   9   4     1370.23     1542.77     44.92 o
   4   9   4       66.13       57.69     13.19 o
   5   9   4      654.17      685.80     28.13 o
   6   9   4        9.64        5.51      4.18 o
   7   9   4        1.58        4.11      3.75 o
   8   9   4      517.63      551.55     39.91 o
  -6  10   4       72.12       40.60     14.22 o
  -5  10   4      125.56      140.53     23.60 o
  -4  10   4       46.20       46.04     15.72 o
  -3  10   4       15.81       12.02     10.04 o
  -2  10   4      423.34      409.18     32.10 o
  -1  10   4       20.17       19.20     10.98 o
   0  10   4       50.41       33.49     13.56 o
   1  10   4      377.99      388.02     31.68 o
   2  10   4       13.06       20.84     10.77 o
   3  10   4       11.92       13.24      8.89 o
   4  10   4       23.05       24.67      6.12 o
   5  10   4       23.11       10.69      4.96 o
   6  10   4       33.53       27.83      7.03 o
   7  10   4       26.39       25.38      6.86 o
  -6  11   4       98.71      100.27     21.16 o
  -5  11   4      113.64      111.81     22.83 o
  -4  11   4        1.39       -0.24      9.31 o
  -3  11   4      570.40      480.03     36.94 o
  -2  11   4      286.96      278.27     29.38 o
  -1  11   4       23.74       16.80     11.12 o
   0  11   4       55.18       59.95     15.96 o
   1  11   4       19.87       19.80     12.44 o
   2  11   4        1.69        3.10      8.82 o
   3  11   4      387.25      385.83     32.00 o
   4  11   4       89.24      106.41     13.40 o
   5  11   4       42.18       39.54      8.17 o
   6  11   4        9.43        2.08     10.84 o
  -4  12   4      476.50      526.95     40.74 o
  -3  12   4      138.63      126.20     23.42 o
  -2  12   4       46.44       42.80     14.64 o
  -1  12   4      245.03      186.54     26.63 o
   0  12   4      199.57      243.59     29.59 o
   1  12   4      321.37      331.56     33.77 o
   2  12   4      766.23      783.64     48.66 o
   3  12   4      125.55      111.81     21.16 o
   4  12   4      262.03      338.57     30.91 o
   5  12   4      596.94      674.09     42.28 o
  -3  13   4        8.49        6.31      8.50 o
  -2  13   4       59.29       70.30     18.26 o
  -1  13   4       75.03       45.07     17.39 o
   0  13   4      139.14      153.95     26.45 o
   1  13   4      265.97      227.42     30.25 o
   2  13   4       13.93       -0.98      9.10 o
   3  13   4       79.36      107.91     22.31 o
   4  13   4      373.97      427.89     36.49 o
  -1 -11   5       20.86       27.39      9.62 o
   0 -11   5       55.77       50.85     12.97 o
   1 -11   5      282.07      318.73     31.05 o
   2 -11   5      130.05      163.99     17.76 o
   3 -11   5      201.57      171.45     25.46 o
  -3 -10   5      370.12      455.78     32.80 o
  -2 -10   5      105.34       99.65     18.16 o
  -1 -10   5       17.17       21.68      8.71 o
   0 -10   5      252.28      369.41     29.31 o
   1 -10   5        7.04        8.57      6.38 o
   2 -10   5      639.36      664.07     29.82 o
   3 -10   5      603.82      692.31     30.43 o
   4 -10   5        4.48       15.22      5.48 o
   5 -10   5      964.00     1135.27     34.84 o
  -4  -9   5        3.91        3.17      6.27 o
  -3  -9   5        0.06        4.08      7.25 o
  -2  -9   5       17.11       22.52      9.79 o
  -1  -9   5       51.79       61.62     13.45 o
   0  -9   5      207.91      208.67     23.32 o
   1  -9   5      653.33      704.35     28.85 o
   2  -9   5      675.78      635.30     27.43 o
   3  -9   5        6.00       11.95      6.68 o
   4  -9   5      430.32      437.52     18.79 o
   5  -9   5      143.19      127.24     11.92 o
   6  -9   5       84.81       82.27      9.71 o
  -6  -8   5        0.84        6.48      6.94 o
  -5  -8   5       49.16       37.40     10.49 o
  -4  -8   5        9.28        7.96      4.35 o
  -3  -8   5        1.49        3.03      5.12 o
  -2  -8   5      226.09      245.33     23.84 o
  -1  -8   5      212.99      211.66     22.41 o
   0  -8   5      935.94      864.55     71.38 o
   1  -8   5      470.74      485.60     23.42 o
   2  -8   5        6.06        5.49      4.84 o
   3  -8   5      116.12       96.06      9.46 o
   4  -8   5        1.78        4.67      3.79 o
   5  -8   5       31.75       24.61      8.64 o
   6  -8   5      200.04      195.97     17.51 o
   7  -8   5       12.05       12.97      9.38 o
  -6  -7   5       63.07       79.50     15.89 o
  -5  -7   5      646.23      710.17     28.76 o
  -4  -7   5     1134.99     1269.73     39.28 o
  -3  -7   5      478.15      514.72     47.98 o
  -2  -7   5      655.05      670.82     35.93 o
  -1  -7   5     1118.07     1178.67     49.67 o
   0  -7   5        2.50        5.32      7.09 o
   1  -7   5      733.68      757.89     21.72 o
   2  -7   5      519.39      492.62     28.70 o
   3  -7   5        7.77        5.22      5.20 o
   4  -7   5      564.70      593.04     24.94 o
   5  -7   5      487.13      481.50     22.63 o
   6  -7   5      200.70      189.35     16.15 o
   7  -7   5      141.68      168.66     25.13 o
   8  -7   5      333.69      321.80     34.02 o
  -7  -6   5       33.40       42.56     12.97 o
  -6  -6   5      466.99      588.57     40.15 o
  -5  -6   5     1371.93     1559.95     45.29 o
  -4  -6   5      402.74      406.13     27.80 o
  -3  -6   5       18.20       19.51      5.13 o
  -2  -6   5      531.94      552.96     49.02 o
  -1  -6   5       58.39       65.53      7.70 o
   0  -6   5      730.05      739.78     24.52 o
   1  -6   5      319.85      318.40     12.58 o
   2  -6   5      393.65      329.71     22.34 o
   3  -6   5     1732.80     1874.70     47.68 o
   4  -6   5      165.79      172.49     13.75 o
   5  -6   5       22.25       20.53      5.46 o
   6  -6   5       98.84       86.85     14.26 o
   7  -6   5       67.37       69.18     15.96 o
   8  -6   5       83.49       91.63     18.30 o
   9  -6   5      195.83      201.17     27.46 o
  -8  -5   5       69.87       39.98     12.37 o
  -7  -5   5        1.02        9.58      5.89 o
  -6  -5   5       98.67      115.57     19.55 o
  -5  -5   5       29.16       17.42      6.22 o
  -4  -5   5       10.28        3.75      3.49 o
  -3  -5   5       29.33       33.56      6.17 o
  -2  -5   5      132.37       93.05     32.97 o
  -1  -5   5     2407.02     2530.36     55.12 o
   0  -5   5      381.05      393.19     10.67 o
   1  -5   5        1.52       -1.99      1.99 o
   2  -5   5     2442.99     2601.98    103.88 o
   3  -5   5      349.80      330.90     15.71 o
   4  -5   5      416.23      427.74     18.72 o
   5  -5   5      261.78      273.90     15.15 o
   6  -5   5       68.47       78.20     10.87 o
   7  -5   5       13.68       15.86      8.75 o
   8  -5   5      181.80      199.78     25.72 o
   9  -5   5       80.59       91.00     19.10 o
  -8  -4   5        1.27        9.97      6.94 o
  -7  -4   5       54.00       38.79     12.09 o
  -6  -4   5       10.64        6.92      3.78 o
  -5  -4   5      762.79      858.59     29.15 o
  -4  -4   5        5.05        3.38      2.80 o
  -3  -4   5      118.21      101.30      9.77 o
  -2  -4   5     1455.50     1440.40     36.49 o
  -1  -4   5     1153.05     1189.87     24.27 o
   0  -4   5      609.84      607.80     12.95 o
   1  -4   5     2297.39     2224.70     48.36 o
   2  -4   5      628.68      572.86     21.23 o
   3  -4   5       45.21       45.50      6.37 o
   4  -4   5       41.73       30.21      5.51 o
   5  -4   5       53.95       55.08      7.60 o
   6  -4   5     2347.39     2738.86     62.18 o
   7  -4   5      754.23      720.21     42.03 o
   8  -4   5        0.32        3.66      5.82 o
   9  -4   5       47.76       66.29     14.53 o
  10  -4   5      285.83      283.81     32.73 o
  -8  -3   5      122.20      106.72     19.20 o
  -7  -3   5        4.35        7.63      6.20 o
  -6  -3   5       11.96       13.25      7.08 o
  -5  -3   5       17.62       22.87      5.27 o
  -4  -3   5      314.14      245.15     20.44 o
  -3  -3   5      223.75      176.11     14.81 o
  -2  -3   5       27.20       40.60      8.43 o
  -1  -3   5     1281.65     1324.01     23.63 o
   0  -3   5        5.19       17.50      3.46 o
   1  -3   5        8.55        5.04      3.05 o
   2  -3   5     1951.95     2086.77     45.59 o
   3  -3   5      254.23      315.65     13.52 o
   4  -3   5      134.50      112.77      9.20 o
   5  -3   5      178.37      145.04     11.97 o
   6  -3   5      321.09      221.79     65.49 o
   7  -3   5      200.52      181.27     22.17 o
   8  -3   5        7.45       21.09      9.34 o
   9  -3   5       61.46       60.05     15.06 o
  10  -3   5       58.90       85.50     18.96 o
  -9  -2   5       52.90       26.63     11.15 o
  -8  -2   5       17.65        9.03      7.63 o
  -7  -2   5       45.62       55.63     13.87 o
  -6  -2   5      100.40       93.05     10.46 o
  -5  -2   5      940.93      900.71     37.92 o
  -4  -2   5      595.05      608.12     29.00 o
  -3  -2   5        9.09        3.14      3.90 o
  -2  -2   5        3.48        3.24      3.31 o
   0  -2   5       36.83       38.19      4.21 o
   1  -2   5       90.13       91.95      6.46 o
   2  -2   5        8.68       17.08      3.65 o
   3  -2   5       16.57       17.21      3.61 o
   4  -2   5      223.07      211.39     10.66 o
   5  -2   5      191.59      189.31     10.34 o
   6  -2   5       69.67       61.08     11.85 o
   7  -2   5       38.52       28.51      9.17 o
   8  -2   5        0.76       12.37      5.79 o
   9  -2   5       14.65       22.38     10.04 o
  10  -2   5      733.43      777.68     48.55 o
  -9  -1   5      186.81      199.71     27.88 o
  -8  -1   5      218.74      207.83     26.52 o
  -7  -1   5      228.37      215.26     31.46 o
  -6  -1   5      259.21      249.17     18.51 o
  -5  -1   5     1629.57     1567.25     53.92 o
  -4  -1   5      611.70      656.01     29.73 o
  -3  -1   5     1423.61     1355.93     46.35 o
  -2  -1   5     1426.22     1457.32     47.82 o
  -1  -1   5     1665.76     1718.15     33.97 o
   0  -1   5     3866.34     4061.07    123.03 o
   1  -1   5      812.72      752.28     19.50 o
   2  -1   5      534.29      480.05     26.49 o
   3  -1   5     2727.63     2236.06    336.20 o
   4  -1   5     1761.14     1880.34     32.48 o
   5  -1   5     2661.43     2756.12     45.23 o
   6  -1   5     2696.78     2729.69     59.79 o
   7  -1   5        7.37        0.56      3.97 o
   8  -1   5       23.56       24.36      9.03 o
   9  -1   5     1027.30     1155.28     57.89 o
  10  -1   5       35.63       29.97     10.21 o
  -9   0   5        6.63        6.76      6.80 o
  -8   0   5       83.57       80.76     17.25 o
  -7   0   5       87.62       76.05     13.14 o
  -6   0   5        3.60        3.56      5.33 o
  -5   0   5      352.22      304.90     20.28 o
  -4   0   5     1456.28     1334.22     47.16 o
  -3   0   5        7.57       -0.35      3.17 o
  -2   0   5     1548.63     1494.62     48.20 o
  -1   0   5    15234.25    16622.83    272.70 o
   0   0   5      788.92      767.71     18.58 o
   1   0   5     1793.89     1758.63     35.80 o
   2   0   5       99.87       72.12      9.10 o
   3   0   5        4.36        6.75      4.06 o
   4   0   5      333.75      332.27     15.41 o
   5   0   5     1748.93     1922.96     33.41 o
   6   0   5      124.73       76.95      8.00 o
   7   0   5       11.71        7.53      3.75 o
   8   0   5       25.15       20.54      5.29 o
   9   0   5        2.44       10.77      7.32 o
  10   0   5      953.11     1047.03     56.39 o
  -9   1   5       11.00        5.44      7.88 o
  -7   1   5       19.26       21.23      8.16 o
  -6   1   5     1193.49     1129.00     44.93 o
  -5   1   5      794.32      842.34     36.63 o
  -4   1   5        3.75        4.04      4.46 o
  -3   1   5       34.33       35.53      7.75 o
  -2   1   5      581.55      613.34     28.21 o
  -1   1   5      406.77      454.48     12.88 o
   0   1   5    19564.14    20095.50    527.51 o
   1   1   5        4.25        4.69      1.99 o
   2   1   5       96.21      112.11      6.95 o
   3   1   5      708.16      773.50     32.00 o
   4   1   5     1461.36     1592.47     37.35 o
   5   1   5       40.25       26.29      6.12 o
   6   1   5     1306.42     1305.39     35.54 o
   7   1   5      907.88      802.88     27.41 o
   8   1   5        0.24        2.12      3.67 o
   9   1   5     1781.09     1874.04     52.04 o
  10   1   5      343.20      388.16     32.34 o
  11   1   5       31.38        8.02      7.77 o
  -9   2   5       23.83       25.72     10.04 o
  -8   2   5       23.86       20.53      8.23 o
  -7   2   5     1019.32     1158.00     49.21 o
  -6   2   5     1021.12     1148.35     47.30 o
  -5   2   5       24.97       31.51      8.30 o
  -4   2   5     1933.90     2020.49     43.48 o
  -3   2   5      514.29      445.84     14.67 o
  -2   2   5      204.67      183.71      8.57 o
  -1   2   5     2844.93     2855.88     60.44 o
   0   2   5     4864.29     5262.27     92.53 o
   1   2   5      202.95      248.80      9.48 o
   2   2   5     2912.72     2944.37     83.44 o
   3   2   5     2552.02     2612.60     54.41 o
   4   2   5     1531.99     1626.63     39.00 o
   5   2   5     1862.87     1822.12     44.07 o
   6   2   5      230.77      216.49     12.58 o
   7   2   5      555.78      544.81     22.43 o
   8   2   5     2149.48     2173.28     56.30 o
   9   2   5       86.31      102.84     12.25 o
  10   2   5     1145.11     1162.68     40.45 o
  -8   3   5      105.24      111.81     17.01 o
  -7   3   5      184.09      147.64     17.81 o
  -6   3   5      155.61      152.80     17.32 o
  -5   3   5       54.58       66.90      7.67 o
  -4   3   5      121.24      111.79      8.76 o
  -3   3   5     1991.54     2070.09     44.84 o
  -2   3   5      436.63      406.97     14.39 o
  -1   3   5      875.22      875.35     22.59 o
   0   3   5      403.93      305.79     26.33 o
   1   3   5      165.88      179.21      8.01 o
   2   3   5      398.86      377.29     11.97 o
   3   3   5     4258.35     4633.72     89.70 o
   4   3   5     2417.38     2698.40     58.64 o
   5   3   5      183.01      156.38     10.73 o
   6   3   5      968.53      947.07     30.11 o
   7   3   5      231.59      226.52     24.26 o
   8   3   5        8.24        9.28      4.47 o
   9   3   5      306.07      314.24     30.55 o
  10   3   5      142.16       99.13     13.10 o
  -8   4   5       13.56       11.85      7.11 o
  -7   4   5      446.33      466.41     29.24 o
  -6   4   5      194.22      210.17     20.11 o
  -5   4   5       55.48       43.45      7.09 o
  -4   4   5       31.54       37.78      9.10 o
  -3   4   5     3707.14     4284.17    118.71 o
  -2   4   5      352.41      399.52     21.33 o
  -1   4   5       73.84       79.92     10.35 o
   0   4   5      575.25      605.68     26.98 o
   1   4   5      151.24      138.05     12.44 o
   2   4   5     1601.76     1632.74     55.21 o
   3   4   5      542.41      577.44     19.99 o
   4   4   5      179.05      172.78     17.60 o
   5   4   5      153.31      147.51     11.48 o
   6   4   5       78.75       59.23      8.45 o
   7   4   5       57.81       54.96      8.60 o
   8   4   5        4.39        6.34      4.29 o
   9   4   5       25.94       23.00      6.49 o
  10   4   5       37.02       24.92      7.47 o
  -8   5   5      257.56      250.94     23.87 o
  -7   5   5      755.96      799.26     40.88 o
  -6   5   5        8.40       11.43      5.07 o
  -5   5   5      310.02      332.15     23.67 o
  -4   5   5      548.83      534.06     29.03 o
  -3   5   5        7.27        3.83      5.40 o
  -2   5   5      549.90      485.93     25.90 o
  -1   5   5     1884.85     1781.01     59.11 o
   0   5   5      230.55      231.01     17.67 o
   1   5   5     3043.48     3243.42     96.06 o
   2   5   5       85.66       57.37     10.28 o
   3   5   5      140.59      142.10     14.17 o
   4   5   5      458.86      365.59     16.55 o
   5   5   5      883.48      859.51     33.81 o
   6   5   5      651.84      609.85     24.24 o
   7   5   5      430.83      456.26     21.65 o
   8   5   5       93.70       97.41     11.91 o
   9   5   5      114.18      106.59     13.03 o
  10   5   5      344.89      402.87     23.19 o
  -8   6   5        9.02       11.54      7.49 o
  -6   6   5      954.25      995.59     47.51 o
  -5   6   5      434.13      390.32     27.36 o
  -4   6   5      755.83      730.80     37.19 o
  -3   6   5     3289.85     3662.32    111.08 o
  -2   6   5       33.82       39.63     10.04 o
  -1   6   5      308.96      295.07     21.40 o
   0   6   5     1439.85     1524.76     55.84 o
   1   6   5       15.33        5.16      5.82 o
   2   6   5      809.38      639.87     32.27 o
   3   6   5       60.62       77.61     17.30 o
   4   6   5        7.10        5.21      3.73 o
   5   6   5      216.90      203.91     13.17 o
   6   6   5        4.82        2.16      3.66 o
   7   6   5       12.24       12.10      4.50 o
   8   6   5      340.19      350.03     19.99 o
   9   6   5      283.70      205.71     17.67 o
  10   6   5       11.57       13.21      9.17 o
  -7   7   5      178.32      147.19     21.47 o
  -6   7   5      273.54      246.59     25.37 o
  -5   7   5      267.89      205.01     22.20 o
  -4   7   5     1287.75     1356.18     57.61 o
  -3   7   5       83.34       78.87     14.81 o
  -2   7   5      300.08      280.05     22.86 o
  -1   7   5      120.49      139.90     17.25 o
   0   7   5       48.61       37.85     11.01 o
   1   7   5       90.96       78.66     13.63 o
   2   7   5        2.26       -2.93      4.98 o
   3   7   5      374.36      368.99     25.79 o
   4   7   5     2196.02     2379.78     58.29 o
   5   7   5     1840.88     1982.99     52.38 o
   6   7   5       45.34       39.85      7.88 o
   7   7   5      736.44      625.26     31.86 o
   8   7   5      540.41      562.84     26.46 o
   9   7   5        9.78       15.71      6.50 o
  -7   8   5       20.66        3.80      8.47 o
  -6   8   5       55.59       46.98     14.57 o
  -5   8   5      181.26      188.59     23.11 o
  -4   8   5       35.88       37.64     12.97 o
  -3   8   5        2.32       -2.06      8.26 o
  -2   8   5     1170.86     1015.42     48.06 o
  -1   8   5        0.27       11.78      8.68 o
   0   8   5      335.61      304.62     24.95 o
   1   8   5     1344.96     1353.70     57.09 o
   2   8   5       15.14       12.20      9.34 o
   3   8   5     1506.13     1535.92     62.53 o
   4   8   5     3235.81     3495.55     79.79 o
   5   8   5       55.99       65.04      9.38 o
   6   8   5     1039.24     1078.00     60.23 o
   7   8   5       95.46       77.50     17.27 o
   8   8   5       84.50       81.22     12.27 o
   9   8   5      592.86      711.36     46.74 o
  -7   9   5      294.61      299.91     31.75 o
  -6   9   5       79.51       76.54     18.33 o
  -5   9   5       78.68      106.37     20.49 o
  -4   9   5      279.96      257.64     27.43 o
  -3   9   5        1.43       -7.28      7.28 o
  -2   9   5      535.00      552.60     36.11 o
  -1   9   5      541.41      508.27     34.50 o
   0   9   5      240.61      222.09     24.78 o
   1   9   5      303.18      276.53     25.37 o
   2   9   5       13.71        8.64      9.41 o
   3   9   5      145.49      127.77     19.45 o
   4   9   5      267.04      284.73     17.56 o
   5   9   5      145.43      134.49     31.35 o
   6   9   5        0.63       -1.35      3.17 o
   7   9   5      295.04      296.66     18.73 o
   8   9   5      321.91      306.91     19.95 o
  -6  10   5      436.09      464.70     37.47 o
  -5  10   5      479.72      435.88     35.86 o
  -4  10   5       66.09       68.10     16.83 o
  -3  10   5       48.31       51.65     15.23 o
  -2  10   5      538.32      480.03     35.10 o
  -1  10   5       48.00       57.79     15.93 o
   0  10   5        8.72       18.65     10.42 o
   1  10   5      291.74      323.13     29.03 o
   2  10   5        0.71        1.99      7.91 o
   3  10   5      297.08      323.13     27.95 o
   4  10   5      340.90      334.10     28.51 o
   5  10   5       36.98       31.49      7.67 o
   6  10   5      327.47      295.67     21.56 o
   7  10   5       72.21       86.84     18.84 o
  -5  11   5        3.72        2.75      8.61 o
  -4  11   5      247.27      232.05     28.79 o
  -3  11   5      792.79      639.77     42.63 o
  -2  11   5        0.86       -3.10      8.36 o
  -1  11   5       47.39       73.47     17.29 o
   0  11   5        8.88       12.30     11.22 o
   1  11   5       12.35       15.86     11.43 o
   2  11   5     2684.23     3039.59    110.80 o
   3  11   5      599.35      670.75     42.90 o
   4  11   5        2.77       25.90     10.25 o
   5  11   5      761.79      770.22     33.10 o
   6  11   5        0.94        6.68      4.52 o
   7  11   5      121.14      117.88     14.79 o
  -4  12   5       73.71       68.84     16.66 o
  -3  12   5      116.18      119.72     22.86 o
  -2  12   5      941.97     1033.37     57.82 o
  -1  12   5       30.61       21.23     13.00 o
   0  12   5      181.58      159.49     25.20 o
   1  12   5      288.38      254.46     30.50 o
   2  12   5       91.50       81.28     18.68 o
   3  12   5       88.40      103.48     20.15 o
   4  12   5      399.72      486.31     37.82 o
   5  12   5       43.78       60.37     15.23 o
  -3  13   5       72.86       56.04     16.28 o
  -2  13   5       37.55       20.32     12.69 o
  -1  13   5      145.24      125.51     23.84 o
   0  13   5       37.82       52.07     17.67 o
   1  13   5      221.52      193.40     28.89 o
   2  13   5      309.10      250.04     32.03 o
   3  13   5      165.96      244.77     31.40 o
   4  13   5       86.77       89.92     20.56 o
  -2 -10   6        2.04       10.42      7.67 o
  -1 -10   6       28.85       13.87      8.23 o
   0 -10   6        0.72       -2.23      6.06 o
   1 -10   6      175.42      197.17     25.48 o
   2 -10   6      132.36      150.50     22.20 o
   3 -10   6        0.10        8.32      6.48 o
   4 -10   6      292.74      320.16     18.15 o
  -4  -9   6       10.13       22.27      8.54 o
  -3  -9   6        5.74       -0.28      6.76 o
  -2  -9   6       21.19       11.33      8.05 o
  -1  -9   6       21.48       10.56      7.32 o
   0  -9   6        4.48       11.82      6.45 o
   1  -9   6      410.61      376.45     29.49 o
   2  -9   6       32.74       31.47     10.32 o
   3  -9   6       29.33       22.18      5.69 o
   4  -9   6      304.22      312.91     16.23 o
   5  -9   6       69.42       57.82     11.06 o
   6  -9   6      235.22      234.42     16.47 o
  -4  -8   6       72.95       73.65     15.23 o
  -3  -8   6       11.07       17.11      8.02 o
  -2  -8   6      205.65      191.28     22.72 o
  -1  -8   6       56.41       54.02     13.07 o
   0  -8   6      734.62      763.04     41.34 o
   1  -8   6      302.14      269.69     55.38 o
   2  -8   6      224.33      238.00     13.60 o
   3  -8   6       33.97       32.56      6.04 o
   4  -8   6        1.09        1.19      3.37 o
   5  -8   6      482.70      493.21     32.69 o
   6  -8   6       43.94       50.97      9.41 o
   7  -8   6      173.24      203.65     28.48 o
  -6  -7   6      104.95      133.07     21.89 o
  -5  -7   6     1270.44     1543.61     47.37 o
  -4  -7   6       89.89      107.08     14.46 o
  -3  -7   6      149.41      149.49     19.97 o
  -2  -7   6        2.22       13.94      7.60 o
  -1  -7   6        3.06        4.84      5.47 o
   0  -7   6      314.63      314.97     24.15 o
   1  -7   6     1761.95     1741.27     65.98 o
   2  -7   6        8.78        8.86      3.47 o
   3  -7   6      112.36       87.76     14.88 o
   4  -7   6      178.63      206.91     16.09 o
   5  -7   6        5.31        5.88      4.30 o
   6  -7   6      614.64      593.37     26.56 o
   7  -7   6       67.69       76.44     11.05 o
   8  -7   6        0.03        3.62      7.46 o
  -7  -6   6        6.26       -4.91      6.13 o
  -6  -6   6      338.39      354.53     31.30 o
  -5  -6   6       60.64       56.16      9.23 o
  -4  -6   6       20.23       24.26      6.64 o
  -3  -6   6      121.01      103.71     11.04 o
  -2  -6   6      117.98      115.11     10.88 o
  -1  -6   6      254.30      283.46     22.31 o
   0  -6   6      529.97      608.72     24.83 o
   1  -6   6        0.59        1.29      2.25 o
   2  -6   6      735.46      719.82     25.68 o
   3  -6   6      712.90      725.45     26.59 o
   4  -6   6       12.43       10.30      4.25 o
   5  -6   6     2805.83     2877.04     67.73 o
   6  -6   6       21.58       26.45      6.11 o
   7  -6   6        6.15       10.22      4.97 o
   8  -6   6        6.67        4.74      8.47 o
  -7  -5   6       23.34       47.33     13.21 o
  -6  -5   6       21.01       19.34      6.18 o
  -5  -5   6       23.44       30.18     11.71 o
  -4  -5   6      350.98      396.76     34.35 o
  -3  -5   6      119.56      111.78     11.00 o
  -1  -5   6     2657.36     2841.98     61.26 o
   0  -5   6       25.67       22.04      6.96 o
   1  -5   6     1382.48     1338.89     51.44 o
   2  -5   6     1165.37     1114.97     32.17 o
   3  -5   6      234.25      209.79     16.26 o
   4  -5   6     1179.80     1177.66     34.98 o
   5  -5   6     2879.94     3270.07     73.04 o
   6  -5   6       93.32      118.13     13.71 o
   7  -5   6      142.71      187.63     15.19 o
   8  -5   6      100.97       93.55     18.61 o
   9  -5   6       16.41       13.31     10.18 o
  -8  -4   6       30.17       34.85     11.15 o
  -7  -4   6      248.12      285.24     29.94 o
  -6  -4   6      335.38      344.16     23.61 o
  -5  -4   6       51.41       47.69      7.76 o
  -4  -4   6        5.95        6.08      3.72 o
  -3  -4   6      331.77      326.37     16.28 o
  -2  -4   6       79.42       63.76      7.83 o
  -1  -4   6     1581.73     1532.89     39.61 o
   0  -4   6     1350.86     1343.12     22.86 o
   1  -4   6       14.78       11.73      6.36 o
   2  -4   6     1545.67     1765.24     45.74 o
   3  -4   6       63.56       62.66      7.66 o
   4  -4   6       75.63       72.48      8.68 o
   5  -4   6     1282.08     1414.16     38.97 o
   6  -4   6      669.48      670.46     24.93 o
   7  -4   6        0.70       -1.58      2.68 o
   8  -4   6      217.17      191.87     24.95 o
   9  -4   6      222.61      203.44     26.98 o
  -8  -3   6       84.49       53.19     14.53 o
  -7  -3   6       68.95       53.71     13.45 o
  -6  -3   6       53.12       47.22      8.22 o
  -5  -3   6       86.07       95.41     10.74 o
  -4  -3   6      424.81      433.24     19.04 o
  -3  -3   6      237.97      219.75     17.57 o
  -2  -3   6       60.17       60.40     10.94 o
  -1  -3   6      109.34      110.22      5.43 o
   0  -3   6       75.24       79.14     10.87 o
   1  -3   6     2283.59     2394.31     50.64 o
   2  -3   6     1633.26     1796.73     41.62 o
   3  -3   6       46.74       47.15      6.38 o
   4  -3   6      412.42      413.10     16.97 o
   5  -3   6      121.18      120.82     10.32 o
   6  -3   6        0.30        2.17      2.67 o
   7  -3   6      137.64      125.79     19.76 o
   8  -3   6       35.70       45.87     14.29 o
   9  -3   6       11.11       23.04      9.72 o
  10  -3   6      102.99       74.06     17.43 o
  -8  -2   6      241.37      235.40     28.65 o
  -7  -2   6       37.41       30.46      7.17 o
  -6  -2   6        2.90        1.24      3.12 o
  -5  -2   6      622.57      643.08     32.52 o
  -4  -2   6      171.11      181.79     17.25 o
  -3  -2   6       53.42       55.07     10.35 o
  -2  -2   6      625.61      599.69     29.00 o
  -1  -2   6      375.19      353.55     11.69 o
   0  -2   6      110.24       78.55      5.90 o
   1  -2   6     1695.86     1662.67     37.13 o
   2  -2   6      179.83      172.60      9.44 o
   3  -2   6      596.16      517.36     18.05 o
   4  -2   6      210.83      152.15      9.66 o
   5  -2   6       15.43       11.17      3.69 o
   6  -2   6     1158.29     1221.50     33.07 o
   7  -2   6       19.80        8.40      5.65 o
   8  -2   6       24.79       18.75      8.26 o
   9  -2   6      859.97      889.88     50.92 o
  10  -2   6      118.71      101.74     20.04 o
  -8  -1   6      198.55      188.77     26.14 o
  -7  -1   6      249.15      241.92     16.07 o
  -6  -1   6        8.83        5.33      5.65 o
  -5  -1   6       32.08       31.37      8.89 o
  -4  -1   6     1009.95      952.37     39.45 o
  -3  -1   6       28.28       20.28      6.48 o
  -2  -1   6      261.05      192.29     15.20 o
  -1  -1   6     1051.27      930.37     21.49 o
   0  -1   6     2308.34     2506.07     49.49 o
   1  -1   6      663.04      692.62     19.33 o
   2  -1   6      863.08      801.93     28.49 o
   3  -1   6       84.71       72.65      6.88 o
   4  -1   6     1414.89     1484.26     35.10 o
   5  -1   6      930.24      865.94     19.31 o
   6  -1   6       21.00       14.24      3.55 o
   7  -1   6        3.52       -3.24      4.25 o
   8  -1   6      378.12      305.49     26.28 o
   9  -1   6       15.63       20.95      9.27 o
  10  -1   6       65.79       61.52     15.75 o
  -9   0   6        7.40        5.47      7.67 o
  -8   0   6      414.31      326.51     29.59 o
  -7   0   6        5.74        2.72      5.51 o
  -6   0   6       85.24       92.19     14.29 o
  -5   0   6      527.17      520.92     28.68 o
  -4   0   6        0.62        3.35      4.08 o
  -3   0   6       40.19       18.86      6.17 o
  -2   0   6      181.07      164.37     13.52 o
  -1   0   6     1485.48     1602.76     32.99 o
   0   0   6     3583.32     3840.02     70.44 o
   1   0   6      911.97      994.85     24.22 o
   2   0   6       83.36      108.38      8.21 o
   4   0   6       52.57       69.43      9.24 o
   5   0   6       42.23       47.36      8.13 o
   6   0   6      153.01      150.65     22.65 o
   7   0   6       69.87       27.60      5.62 o
   8   0   6       28.65       19.73      8.43 o
   9   0   6       11.12        1.57      6.97 o
  10   0   6      406.11      393.25     32.94 o
  -9   1   6        2.08       -5.23      5.23 o
  -7   1   6       15.39       14.50      6.97 o
  -6   1   6      391.32      402.59     26.38 o
  -5   1   6      447.69      431.59     25.65 o
  -4   1   6      619.06      630.98     30.39 o
  -3   1   6     1006.60      877.78     35.72 o
  -2   1   6      441.72      398.32     11.99 o
  -1   1   6     6659.50     7229.41    124.64 o
   0   1   6    10229.21    11495.27    192.93 o
   1   1   6      296.84      255.86     10.08 o
   2   1   6       15.77        4.62      2.56 o
   3   1   6     2897.02     2802.71     54.36 o
   4   1   6        3.81        9.41      2.42 o
   5   1   6      658.83      648.82     15.19 o
   6   1   6     2042.00     1919.01     47.14 o
   7   1   6       35.03       38.66      6.81 o
   8   1   6      815.25      816.33     29.64 o
   9   1   6      704.58      733.59     44.12 o
  10   1   6       21.49       28.86     10.84 o
  -8   2   6       21.07        8.36      6.69 o
  -7   2   6       73.55       55.66     12.23 o
  -6   2   6       80.14       80.06     14.60 o
  -5   2   6     1600.67     1855.73     65.18 o
  -4   2   6     1497.47     1623.92     57.33 o
  -3   2   6      419.03      365.19     13.22 o
  -2   2   6      297.24      270.16     10.82 o
  -1   2   6     1339.03     1426.11     31.82 o
   0   2   6     3282.53     3512.07     65.68 o
   1   2   6      478.14      458.57     14.55 o
   2   2   6      150.45      136.01     11.50 o
   3   2   6     2629.48     2651.32     51.54 o
   4   2   6     2599.56     2715.38     58.82 o
   5   2   6       59.26       62.60      7.57 o
   6   2   6      441.67      398.70     17.74 o
   7   2   6     2150.33     2242.55     56.08 o
   8   2   6      274.14      218.42     15.24 o
   9   2   6      338.00      349.28     19.72 o
  10   2   6      762.66      716.69     41.96 o
  -8   3   6        9.94       14.05      7.95 o
  -7   3   6       95.81       85.63     15.58 o
  -6   3   6       75.80       56.88     11.92 o
  -5   3   6       36.69       38.72      9.69 o
  -4   3   6      129.46      104.72      9.62 o
  -3   3   6       45.90       38.74      5.68 o
  -2   3   6      582.67      591.20     18.33 o
  -1   3   6     1649.93     1892.24     40.63 o
   0   3   6       34.55       28.42      4.42 o
   1   3   6      328.44      331.60     14.64 o
   2   3   6       16.55       10.41      6.66 o
   3   3   6     2715.70     3051.74     58.16 o
   4   3   6      379.44      345.46     16.19 o
   5   3   6      204.22      202.95     20.76 o
   6   3   6      281.56      286.75     27.45 o
   7   3   6      113.74      126.09     12.07 o
   8   3   6       86.08       96.68     11.54 o
   9   3   6      718.78      737.39     30.46 o
  10   3   6       89.49       89.33     14.06 o
  -8   4   6       92.07       91.94     16.17 o
  -7   4   6      452.19      430.68     29.35 o
  -6   4   6      174.40      172.52     19.59 o
  -5   4   6       14.58       17.32      7.84 o
  -4   4   6      128.46      125.59     14.17 o
  -3   4   6       20.90       25.54      9.11 o
  -2   4   6       46.07       30.92      5.30 o
  -1   4   6     3441.22     3607.97     70.01 o
   0   4   6      377.04      315.37     12.84 o
   1   4   6        7.55        4.34      2.06 o
   2   4   6        5.14        8.29      2.48 o
   3   4   6      114.99      113.45      6.61 o
   4   4   6      640.08      549.56     21.26 o
   5   4   6      712.24      663.31     24.06 o
   6   4   6      221.34      185.46     13.13 o
   7   4   6     1174.29     1327.17     40.42 o
   8   4   6       64.62      100.23     13.91 o
   9   4   6       11.53       19.10      5.62 o
  10   4   6      777.72      823.12     34.38 o
  -8   5   6      217.08      245.26     24.95 o
  -7   5   6      107.66       86.12     15.79 o
  -6   5   6      815.95      872.10     42.87 o
  -5   5   6      103.47       88.61     10.28 o
  -4   5   6      208.22      190.72     18.33 o
  -3   5   6     1728.46     1739.01     59.98 o
  -2   5   6     1535.03     1532.71     54.06 o
  -1   5   6     1806.83     1793.80     60.26 o
   0   5   6     6896.38     7412.75    193.68 o
   1   5   6       64.84       52.28      9.97 o
   2   5   6      208.52      161.55     15.09 o
   3   5   6     1785.60     1808.91     38.93 o
   4   5   6        1.07        0.71      2.64 o
   5   5   6      939.62      956.95     30.96 o
   6   5   6      185.47      166.08     32.17 o
   7   5   6        0.68        5.18      7.72 o
   8   5   6      170.58      186.62     15.93 o
   9   5   6       18.67       18.97      6.31 o
  10   5   6       14.93       16.21      7.86 o
  -8   6   6       69.97       49.88     12.69 o
  -7   6   6      186.81      199.81     22.86 o
  -6   6   6      370.96      362.54     26.98 o
  -5   6   6      145.56      150.95     18.58 o
  -4   6   6     1046.14     1148.73     49.28 o
  -3   6   6      358.89      342.82     24.01 o
  -2   6   6        2.92        2.58      6.87 o
  -1   6   6     2290.75     2537.71     81.77 o
   0   6   6      775.79      835.05     38.06 o
   1   6   6      219.80      195.81     17.88 o
   2   6   6      141.18      133.00     15.82 o
   3   6   6       89.27       80.06     13.49 o
   4   6   6       53.22       59.66      8.45 o
   5   6   6       49.62       52.39      8.37 o
   6   6   6       98.02       79.13     10.51 o
   7   6   6      286.39      235.43     16.22 o
   8   6   6      485.10      426.13     37.50 o
   9   6   6       80.42       96.28     13.04 o
  10   6   6      126.22      102.80     21.43 o
  -8   7   6       25.72       28.79      9.86 o
  -7   7   6       47.75       46.81     12.30 o
  -6   7   6       76.48       95.32     17.98 o
  -5   7   6      461.43      428.28     30.98 o
  -4   7   6      238.66      214.77     22.55 o
  -3   7   6      660.20      641.48     35.55 o
  -2   7   6     1460.26     1465.34     58.00 o
  -1   7   6      517.78      488.61     30.11 o
   0   7   6        4.21       -4.77      4.77 o
   1   7   6      182.73      144.54     17.98 o
   2   7   6      628.85      573.89     32.62 o
   3   7   6     2086.10     2246.68     79.74 o
   4   7   6     3872.14     4298.51    105.71 o
   5   7   6      159.94      144.43     14.86 o
   6   7   6       77.38       63.94     15.25 o
   7   7   6     1026.91      935.91     34.60 o
   8   7   6        3.04        5.54      4.15 o
   9   7   6      367.71      373.01     22.14 o
  -6   8   6      438.72      464.66     34.78 o
  -5   8   6        0.76       -7.63      7.63 o
  -4   8   6      302.14      311.66     26.91 o
  -3   8   6      690.80      687.93     39.14 o
  -2   8   6      136.36      117.35     18.40 o
  -1   8   6      234.80      227.66     23.77 o
   0   8   6        5.33        1.99      8.82 o
   1   8   6       50.52       41.20     12.97 o
   2   8   6      547.82      546.40     34.02 o
   3   8   6      954.40      913.33     45.87 o
   4   8   6      397.39      409.04     29.80 o
   5   8   6      108.60      129.96     13.33 o
   6   8   6        3.17        3.84      3.24 o
   7   8   6       53.97       71.23     11.12 o
   8   8   6      161.57      169.36     16.44 o
   9   8   6       20.21       14.90      6.37 o
  -6   9   6       22.54       22.06     11.54 o
  -5   9   6       14.98       21.50     10.98 o
  -4   9   6       71.44       66.22     15.68 o
  -3   9   6       16.74       19.00     10.46 o
  -2   9   6     1038.90      971.43     49.46 o
  -1   9   6       21.02       10.73     10.63 o
   0   9   6       19.80       14.12     11.12 o
   1   9   6        5.16       10.49     10.80 o
   2   9   6      186.23      149.42     21.33 o
   3   9   6       45.23       39.21     12.51 o
   4   9   6        9.76        7.42      6.83 o
   5   9   6      181.53      151.02     14.94 o
   6   9   6        0.42       -0.05      3.30 o
   7   9   6      480.53      439.38     23.57 o
   8   9   6      126.47      150.42     16.45 o
  -6  10   6      391.99      393.74     34.26 o
  -5  10   6      314.56      249.83     29.00 o
  -4  10   6       85.22       83.09     18.05 o
  -3  10   6      897.20      833.20     47.51 o
  -2  10   6      131.09      117.56     20.77 o
  -1  10   6        0.75       -0.77      9.31 o
   0  10   6       44.94       46.04     14.64 o
   1  10   6      301.00      322.95     28.20 o
   2  10   6        5.09        2.47      7.39 o
   3  10   6       46.72       46.95     12.90 o
   4  10   6       47.02       46.95     13.14 o
   5  10   6       30.76       52.44      9.28 o
   6  10   6      876.69      960.97     37.26 o
   7  10   6       19.39       19.02      8.35 o
  -5  11   6      298.98      305.00     32.62 o
  -4  11   6      416.16      372.02     32.87 o
  -3  11   6        3.64        7.67      9.38 o
  -2  11   6      278.90      342.43     30.91 o
  -1  11   6        8.57       10.53     11.15 o
   0  11   6       44.83       19.73     12.44 o
   1  11   6      689.85      708.18     44.44 o
   2  11   6      477.85      470.28     36.81 o
   3  11   6      254.69      239.58     28.30 o
   4  11   6      131.89      154.71     24.26 o
   5  11   6      363.85      333.30     29.90 o
   6  11   6       16.54       22.00      6.86 o
   7  11   6      430.10      350.47     32.85 o
  -4  12   6        4.59        7.42     10.87 o
  -3  12   6      578.20      545.94     41.34 o
  -2  12   6      260.17      258.02     30.57 o
  -1  12   6        7.87       -1.95      8.40 o
   0  12   6       54.65       36.00     14.12 o
   1  12   6      376.60      329.12     33.67 o
   2  12   6      140.34      144.22     24.33 o
   3  12   6      365.34      371.61     33.18 o
   4  12   6      227.87      203.86     28.30 o
   5  12   6       32.54       30.29     12.79 o
  -2  13   6       67.39       59.42     16.94 o
  -1  13   6      139.69      137.88     25.02 o
   0  13   6      122.96      135.09     24.78 o
   1  13   6      333.82      315.81     34.92 o
   2  13   6      523.00      531.90     42.52 o
   3  13   6       27.00       23.14     12.97 o
   4  13   6      250.99      245.79     32.76 o
   0 -10   7       17.75       27.67     10.00 o
   1 -10   7      246.65      204.00     26.35 o
   2 -10   7        0.08        1.50      6.90 o
   3 -10   7      174.88      191.03     25.86 o
  -3  -9   7      200.54      188.03     25.16 o
  -2  -9   7       96.65       75.74     15.51 o
  -1  -9   7       13.99       10.39      7.39 o
   0  -9   7       57.68       60.96     13.94 o
   1  -9   7       52.36       55.42     13.84 o
   2  -9   7       14.39       29.73      9.48 o
   3  -9   7       32.08       47.05      7.85 o
   4  -9   7       11.32       11.85      4.72 o
   5  -9   7      239.72      273.15     17.47 o
  -4  -8   7       88.91       90.58     17.29 o
  -3  -8   7       56.04       57.19     14.39 o
  -2  -8   7      337.44      351.67     28.13 o
  -1  -8   7        0.99       -0.98      5.51 o
   0  -8   7       18.51       19.62      9.20 o
   1  -8   7      770.62      790.96     43.57 o
   2  -8   7        5.24        6.20      3.86 o
   3  -8   7        3.24        9.14      4.18 o
   4  -8   7       21.77       20.42      5.73 o
   5  -8   7      123.81       94.04     12.53 o
   6  -8   7      134.88      135.15     20.93 o
  -5  -7   7      116.38       96.99     12.84 o
  -4  -7   7       51.13       50.33     13.17 o
  -3  -7   7      169.35      192.01     23.49 o
  -2  -7   7       41.45       25.44      9.97 o
  -1  -7   7      106.99      111.32     18.09 o
   0  -7   7      203.70      194.24     22.45 o
   1  -7   7        5.66        4.32      6.20 o
   2  -7   7       18.90       14.41      5.93 o
   3  -7   7       45.63       29.28      8.89 o
   4  -7   7       90.43       70.96     10.15 o
   5  -7   7       27.18       20.29      5.19 o
   6  -7   7      309.84      295.49     19.04 o
   7  -7   7       11.58       13.28      5.87 o
  -6  -6   7       37.32       26.91      9.45 o
  -5  -6   7      102.72       95.75     12.08 o
  -4  -6   7      250.97      278.47     43.64 o
  -3  -6   7       49.09       40.03      7.67 o
  -2  -6   7      162.54      179.39     21.33 o
  -1  -6   7        5.89       -4.57      4.57 o
   0  -6   7      555.76      637.36     36.25 o
   1  -6   7      306.19      324.81     13.13 o
   2  -6   7     1402.95     1517.41     41.82 o
   3  -6   7      132.23      124.23     13.10 o
   4  -6   7      629.94      641.00     25.61 o
   5  -6   7      810.23      844.61     30.97 o
   6  -6   7      185.30      216.59     16.85 o
   7  -6   7       31.03       35.43      7.81 o
   8  -6   7      402.75      460.06     37.15 o
  -6  -5   7      232.96      280.80     18.63 o
  -5  -5   7      467.28      471.68     22.63 o
  -4  -5   7       23.92       20.04      5.70 o
  -3  -5   7       36.30       40.40      7.08 o
  -2  -5   7      240.59      216.93     21.61 o
  -1  -5   7        1.58        0.56      4.91 o
   0  -5   7     1330.21     1295.53     52.84 o
   1  -5   7     1718.33     1843.51     45.41 o
   2  -5   7      281.37      246.13     26.00 o
   3  -5   7      841.47      788.83     27.07 o
   4  -5   7      723.94      689.12     25.94 o
   5  -5   7     1538.53     1674.76     46.12 o
   6  -5   7      546.64      552.58     38.48 o
   7  -5   7        1.70       -2.05      3.67 o
   8  -5   7      118.73      111.88     20.98 o
   9  -5   7       64.18       50.26     15.61 o
  -7  -4   7       71.67       64.51     15.75 o
  -6  -4   7       41.09       38.41      8.27 o
  -5  -4   7      114.33       93.97     14.34 o
  -4  -4   7      158.79      138.92     12.87 o
  -3  -4   7       28.63       32.37      6.39 o
  -2  -4   7      326.23      318.76     34.49 o
  -1  -4   7     1237.50     1297.35     51.41 o
   0  -4   7      127.41      108.64     15.02 o
   1  -4   7      189.59      183.89     11.37 o
   2  -4   7      450.60      456.22     18.48 o
   3  -4   7        1.79        5.51      3.00 o
   4  -4   7      764.34      787.60     26.71 o
   5  -4   7     1465.22     1588.11     42.95 o
   6  -4   7      112.94      110.79     11.22 o
   7  -4   7      254.37      215.32     25.62 o
   8  -4   7       99.84       92.15     19.34 o
   9  -4   7        4.95        5.16      7.81 o
  -7  -3   7      129.02      116.34     20.39 o
  -6  -3   7        0.82        3.91      4.23 o
  -5  -3   7      255.53      268.54     15.91 o
  -4  -3   7       19.64        8.96      5.86 o
  -3  -3   7      252.03      213.86     18.47 o
  -2  -3   7      151.44      146.70     16.38 o
  -1  -3   7      451.27      395.55     24.15 o
   0  -3   7      165.11      176.26     13.84 o
   1  -3   7     1411.53     1326.54     33.37 o
   2  -3   7        8.13        4.47      2.73 o
   3  -3   7      179.66      179.14     10.99 o
   4  -3   7      970.66      909.65     28.05 o
   5  -3   7      180.11      185.39     12.09 o
   7  -3   7      484.19      489.17     35.06 o
   8  -3   7        2.67       -4.91      4.91 o
   9  -3   7      298.15      285.87     31.16 o
  10  -3   7      228.44      279.38     33.11 o
  -8  -2   7       26.36       29.49     11.33 o
  -7  -2   7      146.13      155.58     23.40 o
  -6  -2   7       51.74       57.46      8.84 o
  -5  -2   7        9.02       -2.30      5.05 o
  -4  -2   7     1065.80     1063.17     44.61 o
  -3  -2   7      112.48       91.00     13.80 o
  -2  -2   7      226.20      276.32     19.62 o
  -1  -2   7      466.26      410.61     23.91 o
   0  -2   7      454.51      384.99     13.78 o
   1  -2   7      632.41      584.03     18.80 o
   2  -2   7     2641.01     2618.61     55.09 o
   3  -2   7      411.25      384.26     15.69 o
   4  -2   7      350.12      325.37     14.61 o
   6  -2   7      290.29      336.12     19.24 o
   7  -2   7       37.78       60.05     14.53 o
   8  -2   7      393.76      306.50     27.71 o
   9  -2   7       88.08       47.44     13.10 o
  10  -2   7       75.80       55.87     15.89 o
  -8  -1   7      328.20      288.79     31.54 o
  -7  -1   7       71.89       53.74     11.95 o
  -6  -1   7      124.40      105.50     16.14 o
  -5  -1   7      485.13      481.39     28.65 o
  -4  -1   7      123.43      123.87     15.65 o
  -3  -1   7      404.52      407.75     24.61 o
  -2  -1   7      140.67      136.45     15.27 o
  -1  -1   7       72.66       75.74     11.57 o
   0  -1   7      472.83      502.80     15.81 o
   1  -1   7       90.97       78.99      6.73 o
   2  -1   7       29.87       21.65      4.04 o
   3  -1   7      327.35      331.85     13.69 o
   5  -1   7      553.18      561.56     19.38 o
   6  -1   7       47.31       40.05     11.05 o
   7  -1   7      685.68      655.52     39.70 o
   8  -1   7        2.94        8.85      6.27 o
   9  -1   7       25.70       30.98     11.19 o
  10  -1   7       77.50       94.31     19.17 o
  -8   0   7       21.29       37.08     12.69 o
  -7   0   7      147.26       94.80     15.51 o
  -6   0   7       42.16       24.75      8.23 o
  -5   0   7       17.26       10.25      6.52 o
  -4   0   7      173.88      192.15     18.47 o
  -3   0   7      100.07       86.96     12.97 o
  -2   0   7      115.89       76.26     11.54 o
  -1   0   7     1129.20     1113.17     25.54 o
   0   0   7     5606.77     5941.52    105.64 o
   1   0   7      531.10      547.84     17.07 o
   2   0   7      175.81      129.34     14.46 o
   4   0   7     1579.15     1612.58     37.57 o
   5   0   7      817.24      818.70     23.46 o
   6   0   7      486.22      445.25     18.23 o
   7   0   7      218.98      178.83     21.57 o
   8   0   7       57.02       54.27     13.77 o
   9   0   7      211.51      243.21     28.54 o
  10   0   7       68.00       72.95     16.59 o
  -8   1   7       87.95       84.14     15.54 o
  -7   1   7      411.51      400.15     28.06 o
  -6   1   7       81.94       70.72     13.84 o
  -5   1   7       68.17       59.53     12.23 o
  -4   1   7      927.74      965.93     41.96 o
  -3   1   7      130.47      114.77     14.46 o
  -2   1   7     1043.67     1088.75     41.93 o
  -1   1   7    12315.81    13346.48    223.79 o
   0   1   7        0.50       31.12      5.37 o
   1   1   7     3172.12     3452.04     66.05 o
   2   1   7     3849.30     4023.44     75.51 o
   3   1   7      478.02      531.53     26.12 o
   4   1   7      590.87      585.60     17.91 o
   5   1   7      164.89      132.55     18.18 o
   6   1   7      193.65      189.50     14.83 o
   7   1   7     1299.74     1285.23     37.55 o
   8   1   7      365.37      366.48     29.76 o
   9   1   7      143.50      145.09     22.58 o
  10   1   7      212.36      175.38     25.41 o
  -8   2   7        3.93        0.31      6.24 o
  -7   2   7       11.65       11.05      8.16 o
  -6   2   7      464.22      485.30     30.11 o
  -5   2   7        7.39       15.51      6.55 o
  -4   2   7       39.01       54.20     11.47 o
  -3   2   7       55.91       34.05      8.61 o
  -2   2   7        2.01       10.38      2.94 o
  -1   2   7        3.67       10.90      2.62 o
   0   2   7      188.24      199.21     12.11 o
   1   2   7     1059.70     1121.42     27.64 o
   2   2   7       67.83       53.50      9.03 o
   3   2   7     1922.51     1879.06     40.32 o
   4   2   7      263.25      279.62     11.05 o
   5   2   7        2.56        7.71      3.43 o
   6   2   7      188.31      173.78     12.03 o
   7   2   7      534.54      555.11     47.07 o
   8   2   7       50.65       33.78      7.08 o
   9   2   7      275.57      246.94     17.17 o
  10   2   7      189.74      182.00     25.30 o
  -8   3   7       16.12        3.97      6.83 o
  -7   3   7      158.03      132.16     20.08 o
  -6   3   7       11.24       16.38      7.49 o
  -5   3   7      256.47      254.74     21.78 o
  -4   3   7      257.97      223.93     19.34 o
  -3   3   7      760.18      755.57     22.65 o
  -2   3   7      300.29      330.71     13.41 o
  -1   3   7       31.84       52.43      7.16 o
   0   3   7     2500.42     2778.78     56.00 o
   1   3   7      944.84      967.21     25.34 o
   3   3   7     1560.40     1579.06     35.46 o
   4   3   7      572.74      575.69     26.44 o
   5   3   7       22.84       17.69      5.23 o
   6   3   7      884.16      865.57     29.16 o
   7   3   7        3.21        5.89      4.01 o
   8   3   7        3.61        8.71      4.27 o
   9   3   7       39.27       48.25      9.15 o
  10   3   7      164.95      142.64     15.28 o
  -8   4   7      496.59      558.94     36.67 o
  -7   4   7      257.98      262.97     25.69 o
  -6   4   7       53.45       74.90     14.78 o
  -5   4   7       36.76       50.96     12.13 o
  -4   4   7      380.18      409.35     26.59 o
  -3   4   7     1007.86     1081.47     30.23 o
  -2   4   7     4837.11     5165.08     96.87 o
  -1   4   7       32.80       22.33      4.51 o
   0   4   7     1870.58     1974.01     43.42 o
   1   4   7      296.34      279.48     18.89 o
   2   4   7      436.62      511.74     16.85 o
   3   4   7     2447.50     2584.31     61.99 o
   4   4   7      470.87      415.83     13.57 o
   5   4   7        0.66        0.89      3.42 o
   6   4   7     1027.12     1014.57     33.14 o
   7   4   7       85.08       67.81     12.95 o
   8   4   7       95.99       99.29     12.13 o
   9   4   7      235.27      227.31     22.39 o
  10   4   7      291.76      310.64     39.37 o
  -8   5   7       37.06       29.31     10.84 o
  -7   5   7      462.18      463.03     32.34 o
  -6   5   7      252.91      245.75     24.29 o
  -5   5   7       15.88       24.36      9.06 o
  -4   5   7       52.11       46.81      7.85 o
  -3   5   7     1836.96     1905.94     46.12 o
  -2   5   7      834.41      814.75     25.58 o
  -1   5   7      114.54      124.64      9.65 o
   0   5   7     3058.31     3323.80     67.11 o
   1   5   7       54.55       38.96      5.59 o
   2   5   7       10.88        4.79      2.36 o
   3   5   7        1.41        3.22      1.91 o
   4   5   7       61.47       79.74     13.42 o
   5   5   7       50.28       55.15      8.61 o
   6   5   7      346.84      344.29     18.21 o
   7   5   7       38.65       36.85      7.67 o
   8   5   7      161.85      166.75     15.34 o
   9   5   7       15.55       11.06     10.00 o
  10   5   7        3.38        2.39      4.18 o
  -8   6   7        0.84        6.73      6.76 o
  -7   6   7      197.38      183.33     22.34 o
  -6   6   7       86.08       89.33     16.21 o
  -5   6   7      128.74      122.51     18.26 o
  -4   6   7      469.15      477.07     28.32 o
  -3   6   7       10.20        9.90      7.49 o
  -2   6   7      743.06      746.28     36.63 o
  -1   6   7      855.14      818.04     38.37 o
   0   6   7       99.72      107.07     14.74 o
   1   6   7     1678.16     1718.06     62.04 o
   2   6   7      271.32      231.57     19.66 o
   3   6   7        0.68        6.11      2.77 o
   4   6   7      707.24      739.80     38.90 o
   5   6   7      366.80      357.31     36.13 o
   6   6   7       68.44       72.44     10.41 o
   7   6   7     1187.11     1153.96     38.86 o
   8   6   7      222.61      221.89     17.83 o
   9   6   7      224.71      199.69     17.82 o
  10   6   7      703.59      669.94     31.67 o
  -7   7   7      149.60      133.77     20.32 o
  -6   7   7      568.30      653.95     38.72 o
  -5   7   7      212.88      220.52     23.04 o
  -4   7   7      355.68      320.96     25.37 o
  -3   7   7     2656.99     2661.12     89.29 o
  -2   7   7       29.43       44.09     12.69 o
  -1   7   7      691.90      684.31     36.67 o
   0   7   7      663.12      636.91     34.89 o
   1   7   7        1.37        1.74      6.34 o
   2   7   7     1509.04     1527.31     60.58 o
   3   7   7     1464.80     1482.80     60.37 o
   4   7   7       23.31       31.89     10.39 o
   5   7   7      695.95      733.89     28.69 o
   6   7   7      117.83       99.66     27.69 o
   7   7   7       22.22       17.46      6.25 o
   8   7   7      899.26      908.27     35.44 o
   9   7   7      226.06      238.58     19.80 o
  -7   8   7      341.23      322.64     27.88 o
  -5   8   7       84.21       86.30     17.43 o
  -4   8   7       63.31       82.99     16.24 o
  -3   8   7        5.19        4.60      8.16 o
  -2   8   7      643.62      644.09     38.23 o
  -1   8   7      323.51      318.84     26.11 o
   0   8   7        5.58       -5.19      6.34 o
   1   8   7      214.23      200.20     22.38 o
   2   8   7       12.29       14.43      9.51 o
   3   8   7        5.97        8.92      8.16 o
   4   8   7     1945.63     2010.51     77.93 o
   5   8   7        6.80        3.10      5.96 o
   6   8   7       21.37       10.53      5.02 o
   7   8   7      162.79      122.06     14.19 o
   8   8   7       89.17       87.93     12.50 o
   9   8   7        0.19       -0.69     10.32 o
  -6   9   7       12.00        3.62     10.56 o
  -5   9   7       95.95       80.09     17.29 o
  -4   9   7        3.39       19.31     10.70 o
  -3   9   7      254.47      207.93     24.29 o
  -2   9   7     1740.24     1764.73     72.25 o
  -1   9   7        0.39        5.99      8.99 o
   0   9   7      386.61      397.57     31.51 o
   1   9   7      420.38      432.18     32.83 o
   2   9   7        1.40       -6.24      6.24 o
   3   9   7      297.35      312.36     26.91 o
   4   9   7       98.38       81.10     16.52 o
   5   9   7        6.30        2.30      6.73 o
   6   9   7        3.41       18.55      5.49 o
   7   9   7      381.26      357.36     31.11 o
   8   9   7       81.09       79.97     11.88 o
  -6  10   7      101.52      154.71     24.78 o
  -5  10   7       48.62       51.86     14.78 o
  -4  10   7      580.22      683.96     43.60 o
  -3  10   7      412.86      429.08     33.81 o
  -2  10   7      203.81      209.12     26.07 o
  -1  10   7      131.45      114.84     20.49 o
   0  10   7        7.40       -3.62      7.60 o
   1  10   7      152.60      136.69     21.99 o
   2  10   7      315.96      365.96     30.43 o
   3  10   7       40.45       49.28     13.84 o
   4  10   7      158.21      137.91     22.10 o
   5  10   7        1.98        6.48      6.87 o
   6  10   7       35.14       26.50      7.28 o
   7  10   7      195.07      215.94     19.25 o
  -5  11   7      316.08      344.94     34.75 o
  -4  11   7      158.56      145.37     24.43 o
  -3  11   7      269.16      271.79     30.29 o
  -2  11   7      246.44      285.17     31.51 o
  -1  11   7       32.21       20.35     12.27 o
   0  11   7        4.93       13.38     11.43 o
   1  11   7       97.69      117.14     21.75 o
   2  11   7      374.82      398.86     33.77 o
   3  11   7        5.67        9.45      8.09 o
   4  11   7      142.56      183.33     26.31 o
   5  11   7        5.28        9.58      9.45 o
   6  11   7       43.70       48.79     13.73 o
   7  11   7      299.96      281.83     22.62 o
  -4  12   7      483.84      398.62     35.55 o
  -3  12   7      688.52      691.28     47.26 o
  -2  12   7        7.79       12.13     11.29 o
  -1  12   7      162.33      179.01     27.33 o
   0  12   7       44.78       70.79     18.86 o
   1  12   7       33.29       43.85     14.19 o
   2  12   7      237.07      219.65     29.70 o
   3  12   7      204.78      248.16     30.81 o
   4  12   7       16.41       40.08     12.58 o
   5  12   7      255.32      284.47     33.18 o
  -2  13   7      626.20      671.38     48.10 o
  -1  13   7      242.52      331.28     36.35 o
   0  13   7       81.40       95.64     21.23 o
   1  13   7      227.95      235.99     31.44 o
   2  13   7      231.70      228.05     31.68 o
   3  13   7      140.83      151.93     26.59 o
   4  13   7      847.82     1044.24     62.32 o
  -1  -9   8      115.71      113.62     19.80 o
   0  -9   8       10.20        2.20      7.56 o
   1  -9   8      303.73      366.66     30.71 o
   2  -9   8      215.39      208.21     26.28 o
   3  -9   8       43.62       42.24     11.95 o
   4  -9   8      451.85      484.74     25.75 o
  -3  -8   8       31.92       63.19     15.61 o
  -2  -8   8       58.53       74.10     15.34 o
  -1  -8   8      140.91      147.85     22.52 o
   0  -8   8      380.86      385.76     30.46 o
   1  -8   8      257.36      278.30     28.58 o
   2  -8   8       42.60       47.96     12.13 o
   3  -8   8       41.84       43.15     10.11 o
   4  -8   8        0.65       -1.90      3.44 o
   5  -8   8       97.34      114.92     14.12 o
   6  -8   8       80.57       64.48     15.23 o
  -4  -7   8      175.91      191.03     24.64 o
  -3  -7   8       14.37       11.85      8.09 o
  -2  -7   8       42.48       52.07     12.65 o
  -1  -7   8       26.25       16.59      9.31 o
   0  -7   8       43.35       32.94     10.28 o
   1  -7   8       35.05       27.36      9.48 o
   2  -7   8        2.53        2.20      3.87 o
   3  -7   8        1.68        9.38      6.06 o
   4  -7   8        3.12        3.56      4.04 o
   5  -7   8      143.92      162.45     15.82 o
   6  -7   8       95.17      100.11     12.59 o
   7  -7   8       53.17       51.70     10.33 o
  -5  -6   8      835.59      923.35     35.25 o
  -4  -6   8       15.47       10.76      4.78 o
  -3  -6   8      217.29      271.51     26.77 o
  -2  -6   8      566.21      665.11     38.79 o
  -1  -6   8       42.47       34.44     11.08 o
   0  -6   8       83.04      100.66     17.64 o
   1  -6   8      362.86      319.85     24.64 o
   2  -6   8      119.48      113.45     11.89 o
   3  -6   8      805.82      856.83     30.47 o
   4  -6   8      939.53     1047.77     35.25 o
   5  -6   8      110.28       89.80     11.63 o
   6  -6   8      453.31      532.27     34.75 o
   7  -6   8      328.56      342.71     19.73 o
   8  -6   8       25.20       38.51     13.35 o
  -6  -5   8      167.49      183.89     16.90 o
  -5  -5   8       65.23       68.56     18.63 o
  -4  -5   8        2.71       -1.19      5.59 o
  -3  -5   8      395.51      423.51     29.10 o
  -2  -5   8       20.64       41.82     11.43 o
  -1  -5   8      888.20      931.21     45.14 o
   0  -5   8        1.62        4.18      5.12 o
   1  -5   8        5.83        2.86      4.18 o
   2  -5   8      581.16      555.29     22.99 o
   3  -5   8      277.44      254.13     14.72 o
   4  -5   8      139.52       95.73     11.00 o
   5  -5   8      658.61      635.64     28.44 o
   6  -5   8      372.37      365.25     19.59 o
   7  -5   8        8.75       10.28      8.30 o
   8  -5   8      164.23      159.21     25.09 o
  -6  -4   8        0.18        1.46      3.69 o
  -5  -4   8      104.57       96.30     12.00 o
  -4  -4   8        1.41       -0.13      3.54 o
  -3  -4   8      256.98      256.24     15.26 o
  -2  -4   8      219.02      217.21     21.92 o
  -1  -4   8      361.47      337.83     24.85 o
   0  -4   8      111.54      114.98     16.56 o
   1  -4   8      380.14      395.39     16.68 o
   2  -4   8     1304.95     1362.07     37.18 o
   3  -4   8        0.88        5.97      3.40 o
   4  -4   8        9.28        6.73      3.76 o
   5  -4   8     1894.27     2023.53     51.78 o
   6  -4   8       39.75       39.28     16.28 o
   7  -4   8      847.37      901.73     50.68 o
   8  -4   8      103.02       98.04     19.83 o
   9  -4   8       46.48       26.63     11.82 o
  -7  -3   8        1.66        1.15      6.41 o
  -6  -3   8      375.71      421.34     21.85 o
  -5  -3   8       79.65       83.44     10.92 o
  -4  -3   8      132.08      109.13     16.56 o
  -3  -3   8      126.95      103.86     15.54 o
  -2  -3   8      356.48      432.22     27.43 o
  -1  -3   8      257.49      245.12     19.76 o
   0  -3   8      525.21      473.34     27.64 o
   1  -3   8     1545.73     1542.32     38.19 o
   2  -3   8      576.80      548.18     39.61 o
   3  -3   8     1001.78      978.20     29.74 o
   4  -3   8       94.68       80.12     14.80 o
   5  -3   8      822.55      782.90     26.88 o
   7  -3   8       25.58        9.13      8.96 o
   8  -3   8      476.74      567.73     40.40 o
   9  -3   8      416.40      367.08     33.11 o
  -7  -2   8       71.91       92.31     21.40 o
  -6  -2   8       57.60       49.28     11.99 o
  -5  -2   8      811.80      743.14     38.34 o
  -4  -2   8      194.07      154.50     18.44 o
  -3  -2   8       19.40       21.99      7.95 o
  -2  -2   8       68.25       51.09     11.05 o
  -1  -2   8        3.68       10.87      5.65 o
   0  -2   8        2.60       10.42      4.46 o
   1  -2   8      185.89      146.26      9.58 o
   2  -2   8      310.19      281.32     13.32 o
   3  -2   8      562.43      527.77     19.62 o
   4  -2   8        7.89       12.97      4.00 o
   5  -2   8      472.37      281.55     18.26 o
   6  -2   8       22.85       18.85      5.63 o
   7  -2   8        2.97        9.76      7.46 o
   8  -2   8       13.11        6.20      7.84 o
   9  -2   8        0.57        4.18      5.72 o
  10  -2   8        8.78       -3.24      7.84 o
  -7  -1   8       23.92       27.57     10.07 o
  -6  -1   8      326.32      329.02     25.27 o
  -5  -1   8      497.85      502.72     30.74 o
  -4  -1   8       35.70       26.38      8.89 o
  -3  -1   8       58.09       46.70     10.42 o
  -2  -1   8       75.39       84.31     13.45 o
  -1  -1   8       62.74       42.45      9.76 o
   0  -1   8       66.14       60.59     11.55 o
   1  -1   8      159.86      139.65     11.80 o
   2  -1   8       11.34        3.11      2.14 o
   3  -1   8     1332.47     1449.22     36.02 o
   4  -1   8      604.10      607.06     23.30 o
   5  -1   8       36.02       37.94      5.92 o
   6  -1   8      587.21      585.08     35.52 o
   7  -1   8        6.89        6.52      7.11 o
   8  -1   8       13.80       11.15      6.62 o
   9  -1   8      329.13      363.49     32.03 o
  10  -1   8       40.65       27.53     11.75 o
  -7   0   8      418.07      499.73     32.20 o
  -6   0   8      794.65      828.64     41.75 o
  -5   0   8       39.92       44.89     11.08 o
  -4   0   8      242.88      249.31     20.28 o
  -3   0   8        1.41       -0.35      4.18 o
  -2   0   8      731.77      760.08     35.41 o
  -1   0   8     7739.83     8428.30    208.53 o
   0   0   8     1429.94     1387.99     32.47 o
   1   0   8      347.59      283.91     12.20 o
   2   0   8     3247.10     3102.58     63.54 o
   3   0   8      117.38      123.85     15.49 o
   4   0   8     2474.39     2567.33     57.68 o
   5   0   8     3634.38     3680.51     73.48 o
   6   0   8        0.69        1.92      5.72 o
   7   0   8      213.07      214.49     24.26 o
   8   0   8       12.11       16.28      8.33 o
   9   0   8        7.63       -1.25      6.76 o
  10   0   8      377.33      347.73     35.72 o
  -8   1   8        2.99       11.75      8.23 o
  -7   1   8       39.63       33.28     10.21 o
  -6   1   8      147.34      131.99     18.86 o
  -5   1   8      173.91      163.74     19.48 o
  -4   1   8      147.11      159.18     18.37 o
  -3   1   8       38.12       28.16      8.99 o
  -2   1   8     1229.22     1389.18     51.72 o
  -1   1   8       61.47       70.78      5.57 o
   0   1   8      542.21      515.74     16.64 o
   1   1   8      234.50      273.18     11.88 o
   2   1   8      300.66      332.11     13.43 o
   4   1   8      652.51      728.43     25.88 o
   5   1   8       22.82       17.57      7.11 o
   6   1   8      625.17      645.48     37.61 o
   7   1   8      264.17      245.33     25.13 o
   8   1   8        0.65        2.89      6.41 o
   9   1   8      362.96      363.07     31.37 o
  10   1   8      121.43      101.49     21.23 o
  -8   2   8       11.35       10.56      8.12 o
  -7   2   8      231.12      233.73     24.85 o
  -6   2   8        4.84        6.66      6.31 o
  -5   2   8       38.06       45.59     11.57 o
  -4   2   8       13.77       19.87      7.63 o
  -3   2   8        2.17       -3.35      3.35 o
  -2   2   8      265.41      226.96     17.88 o
  -1   2   8      402.47      387.41     19.10 o
   0   2   8      196.78      232.23     10.65 o
   1   2   8       44.07       54.16      9.31 o
   2   2   8      768.59      822.33     23.41 o
   3   2   8     4269.48     4717.36     88.31 o
   4   2   8       80.72       88.67      7.20 o
   5   2   8      322.63      340.69     24.43 o
   6   2   8     1045.37     1034.13     49.56 o
   7   2   8       24.58       31.05      6.27 o
   8   2   8      592.43      624.67     34.37 o
   9   2   8      471.71      532.70     38.76 o
  10   2   8       65.88       63.36     16.59 o
  -8   3   8       54.66       51.62     12.09 o
  -7   3   8      395.02      390.78     29.38 o
  -6   3   8        4.72        2.65      6.24 o
  -5   3   8       30.12       25.86      9.48 o
  -4   3   8       29.66       27.26      9.48 o
  -3   3   8       81.93      112.47     16.35 o
  -2   3   8      318.45      304.24     13.22 o
  -1   3   8      757.52      750.94     22.43 o
   0   3   8      534.80      506.74     17.30 o
   1   3   8     3133.33     3275.32     65.21 o
   2   3   8      748.50      700.57     67.13 o
   3   3   8     1594.79     1618.52     37.67 o
   4   3   8     2970.77     3141.81     62.36 o
   5   3   8        3.10        4.95      5.44 o
   6   3   8      635.03      657.18     25.31 o
   7   3   8      244.91      268.92     24.08 o
   8   3   8       32.71       39.13      9.90 o
   9   3   8      466.51      425.37     22.59 o
  10   3   8      240.97      248.99     30.36 o
  -8   4   8       58.04       72.63     15.82 o
  -7   4   8      117.81      112.37     19.38 o
  -6   4   8        2.39       -0.03      6.38 o
  -5   4   8      175.48      171.06     20.95 o
  -4   4   8       18.63       17.04      7.91 o
  -3   4   8      496.47      574.00     31.51 o
  -2   4   8        1.25        3.75      3.96 o
  -1   4   8      516.12      501.23     18.05 o
   0   4   8      646.55      690.62     21.73 o
   1   4   8      297.46      314.45     13.56 o
   2   4   8       19.27        5.00      3.26 o
   3   4   8     1411.06     1448.06     34.68 o
   4   4   8      146.30      185.04     19.13 o
   5   4   8      244.79      234.84     20.88 o
   6   4   8        2.56        0.53      3.17 o
   7   4   8      525.11      564.05     24.82 o
   8   4   8       84.95       67.28     10.28 o
   9   4   8       84.02       70.25     11.18 o
  10   4   8        0.22       -4.07      4.07 o
  -7   5   8      296.32      305.32     28.82 o
  -6   5   8       19.14        9.72      7.32 o
  -5   5   8       27.55       21.50      8.54 o
  -4   5   8      138.08      160.36     19.83 o
  -3   5   8       29.86       33.72      6.84 o
  -2   5   8       11.81       16.04      5.35 o
  -1   5   8     2802.08     3117.85     70.32 o
   0   5   8      177.12      157.51     10.21 o
   1   5   8      111.52      103.84     15.89 o
   3   5   8       28.19       29.27      4.66 o
   4   5   8      552.94      595.75     33.56 o
   5   5   8     1010.79     1036.12     49.14 o
   6   5   8       14.67       13.32      4.75 o
   7   5   8       18.81       18.82      5.73 o
   8   5   8      133.26      117.47     13.50 o
   9   5   8        6.48        4.07      5.59 o
  10   5   8      194.97      210.74     22.06 o
  -7   6   8        0.38        7.18      7.14 o
  -6   6   8      499.25      498.86     34.09 o
  -5   6   8      229.20      257.25     25.27 o
  -4   6   8      122.86      164.26     20.35 o
  -3   6   8     2658.01     2846.49     64.52 o
  -2   6   8      985.61     1033.22     34.98 o
  -1   6   8      211.03      201.33     28.39 o
   0   6   8     5314.78     5803.09    109.71 o
   1   6   8     1465.76     1510.44     38.03 o
   2   6   8      314.59      330.58     23.87 o
   3   6   8     1945.17     2129.25     47.39 o
   4   6   8      657.56      640.46     36.00 o
   5   6   8      262.29      246.52     22.31 o
   6   6   8       10.00        8.52      5.82 o
   7   6   8      456.85      426.77     22.30 o
   8   6   8      288.21      269.94     18.96 o
   9   6   8      605.88      640.67     29.99 o
  -7   7   8      199.07      191.73     24.40 o
  -6   7   8      189.08      188.66     23.70 o
  -5   7   8      232.46      248.75     25.65 o
  -4   7   8     1153.10     1179.09     37.33 o
  -3   7   8       45.96       50.82     13.49 o
  -2   7   8      136.68      157.71     19.03 o
  -1   7   8      479.10      515.69     31.26 o
   0   7   8       70.30       75.56     14.46 o
   1   7   8      223.28      223.58     20.77 o
   2   7   8      175.01      132.86     18.19 o
   3   7   8       81.58       74.43      7.73 o
   4   7   8      612.24      616.38     36.94 o
   5   7   8       95.35       84.52     16.14 o
   6   7   8        4.95        7.37      4.58 o
   7   7   8      132.60      103.60     13.21 o
   8   7   8      522.82      479.37     36.09 o
   9   7   8        5.21       13.03      5.33 o
  -6   8   8        6.93        1.12      6.66 o
  -5   8   8       44.37       54.82     13.45 o
  -4   8   8       31.13       30.43     12.23 o
  -3   8   8      349.47      331.04     28.13 o
  -2   8   8      758.88      769.35     42.03 o
  -1   8   8       22.33       17.18     10.91 o
   0   8   8        1.03       -5.65      6.59 o
   1   8   8      477.19      460.13     32.31 o
   2   8   8      140.04      127.49     19.27 o
   3   8   8     1936.83     2073.84     79.22 o
   4   8   8     2830.56     3032.69    104.39 o
   5   8   8       15.30        6.31      6.59 o
   6   8   8        5.81        6.97      6.62 o
   7   8   8      183.55      217.63     25.15 o
   8   8   8        0.70       -3.49      3.49 o
   9   8   8      375.07      374.74     23.34 o
  -6   9   8      129.46      160.67     23.35 o
  -5   9   8       16.24       27.15     11.99 o
  -4   9   8       84.81       71.59     16.90 o
  -3   9   8      882.19      944.53     50.29 o
  -2   9   8       23.38       35.48     13.07 o
  -1   9   8      753.89      675.18     40.85 o
   0   9   8      837.43      779.15     44.16 o
   1   9   8      140.96      156.81     22.52 o
   2   9   8       82.69       69.64     15.93 o
   3   9   8      452.90      464.87     34.30 o
   4   9   8       14.84        8.40      6.48 o
   5   9   8        8.89       12.02      8.40 o
   6   9   8        2.75        1.39      6.62 o
   7   9   8      165.94      147.93     16.36 o
   8   9   8      682.54      742.90     33.75 o
  -5  10   8        1.17       22.79     11.36 o
  -4  10   8       56.70       84.73     19.31 o
  -3  10   8        0.16       21.47     12.34 o
  -2  10   8      547.75      528.34     38.02 o
  -1  10   8        7.93        5.26     10.07 o
   0  10   8       77.97       88.84     18.51 o
   1  10   8      111.05      119.79     21.47 o
   2  10   8       15.33       17.88     10.42 o
   3  10   8        4.26       -2.61      5.99 o
   4  10   8      179.75      210.65     26.49 o
   5  10   8        0.64       -4.25      5.09 o
   6  10   8       82.05       77.48     17.22 o
   7  10   8      250.68      245.58     29.21 o
  -4  11   8       19.97       -5.44      9.10 o
  -3  11   8      753.20      681.24     46.29 o
  -2  11   8      111.86      118.40     21.92 o
  -1  11   8        6.29        1.71      9.03 o
   0  11   8       97.67      123.35     22.48 o
   1  11   8       56.94       43.29     15.44 o
   2  11   8      479.26      476.69     37.29 o
   3  11   8       82.25       91.98     19.31 o
   4  11   8        0.58        4.01      6.10 o
   5  11   8       43.57       29.21     11.50 o
   6  11   8        1.80        6.41      7.42 o
  -3  12   8       98.31       91.11     21.09 o
  -2  12   8      497.95      526.11     41.02 o
  -1  12   8      173.80      227.63     30.15 o
   0  12   8        0.18       -3.66      8.36 o
   1  12   8      625.43      708.46     48.27 o
   2  12   8      400.10      376.24     33.70 o
   3  12   8        3.23        7.14      7.91 o
   4  12   8      478.92      532.42     41.37 o
   5  12   8      209.18      233.52     30.88 o
  -1  13   8      171.19      176.32     28.37 o
   0  13   8       15.81       30.88     13.91 o
   1  13   8      226.31      191.21     29.94 o
   2  13   8       10.63       11.95      9.45 o
   3  13   8       95.63      125.05     24.33 o
  -2  -8   9       12.91       27.53     10.77 o
  -1  -8   9       91.51       80.55     16.45 o
   0  -8   9      386.06      358.78     30.32 o
   1  -8   9        3.49        3.21      6.41 o
   2  -8   9      162.40      177.51     24.08 o
   3  -8   9       15.23       10.80      6.69 o
   4  -8   9        1.61        5.83      4.02 o
  -3  -7   9       46.88       37.08     12.02 o
  -2  -7   9      292.27      292.25     29.83 o
  -1  -7   9      444.87      615.23     40.15 o
   0  -7   9       13.81        6.76      7.25 o
   1  -7   9      627.40      640.92     39.45 o
   2  -7   9       25.76       12.51      6.03 o
   3  -7   9        7.40        1.71      5.44 o
   4  -7   9      257.99      306.31     18.74 o
   5  -7   9       72.01       70.65     10.64 o
   6  -7   9       62.34       74.39     11.42 o
  -4  -6   9      165.90      189.39     24.22 o
  -3  -6   9       79.45       86.61     16.63 o
  -2  -6   9       14.24       12.97      7.74 o
  -1  -6   9       33.48       52.38     13.59 o
   0  -6   9      279.12      323.61     27.19 o
   1  -6   9      174.16      160.81     21.54 o
   2  -6   9      351.80      374.39     27.88 o
   3  -6   9      314.80      342.13     18.54 o
   4  -6   9       12.03       20.75      6.23 o
   5  -6   9      263.67      229.27     17.55 o
   6  -6   9       28.34       17.11      5.73 o
   7  -6   9       40.34       39.96     20.15 o
  -5  -5   9       41.88       43.83     10.23 o
  -4  -5   9       23.75       25.49      6.63 o
  -3  -5   9      103.73       90.76     17.01 o
  -2  -5   9      167.16      147.78     20.70 o
  -1  -5   9      120.48      107.94     18.19 o
   0  -5   9        5.34        9.48      7.53 o
   1  -5   9       61.74       65.87     13.70 o
   2  -5   9      312.59      311.24     24.40 o
   3  -5   9       26.48       28.36      6.06 o
   4  -5   9      370.81      330.95     18.01 o
   5  -5   9      210.73      196.49     23.26 o
   6  -5   9       18.43       14.41      5.23 o
   7  -5   9       24.50       34.30     12.16 o
   8  -5   9      326.33      330.65     34.26 o
  -6  -4   9      101.35       98.10     12.47 o
  -5  -4   9       56.01       79.44     11.12 o
  -4  -4   9       36.97       34.03      7.46 o
  -3  -4   9      170.77      151.03     13.91 o
  -2  -4   9      951.91      897.86     44.65 o
  -1  -4   9       49.88       47.85     12.76 o
   0  -4   9      428.52      366.80     26.00 o
   1  -4   9      197.55      188.31     20.42 o
   2  -4   9       99.95       76.05      9.03 o
   3  -4   9        4.47        7.15      3.55 o
   4  -4   9     1196.94     1264.01     37.80 o
   5  -4   9     1100.01     1206.25     42.61 o
   6  -4   9     1554.97     1681.49     47.46 o
   7  -4   9      429.22      397.61     33.01 o
   8  -4   9       36.88       50.50     14.26 o
  -6  -3   9        7.26        3.51      4.88 o
  -5  -3   9       13.07        0.83      3.83 o
  -4  -3   9      309.70      275.10     23.60 o
  -3  -3   9       72.23       45.55     11.75 o
  -2  -3   9       94.82       69.01     13.56 o
  -1  -3   9      178.62      207.90     21.40 o
   0  -3   9      156.72      104.11     15.51 o
   1  -3   9      254.74      216.65     18.61 o
   2  -3   9       37.99       45.91      6.83 o
   3  -3   9      141.46      102.44     14.50 o
   4  -3   9       16.35        9.50      3.95 o
   5  -3   9      934.27     1010.25     32.42 o
   6  -3   9      179.31      142.13     12.87 o
   7  -3   9      127.20      131.99     21.57 o
   8  -3   9      270.56      262.10     30.01 o
   9  -3   9        1.57        1.53      6.94 o
  -7  -2   9        9.43       12.99      8.07 o
  -6  -2   9      158.77      194.52     22.90 o
  -5  -2   9      205.48      204.94     22.55 o
  -4  -2   9       25.24       21.89      8.92 o
  -3  -2   9       12.81        8.33      6.73 o
  -2  -2   9       23.57       26.07      8.71 o
  -1  -2   9       52.14       42.45     10.49 o
   0  -2   9        7.51        7.14      4.15 o
   1  -2   9       61.46       56.41      6.97 o
   2  -2   9       98.45       93.44      9.02 o
   3  -2   9      138.33      133.36     20.67 o
   4  -2   9      618.83      655.87     48.31 o
   5  -2   9       92.71       75.61     10.16 o
   6  -2   9       71.33       67.51     15.37 o
   7  -2   9       76.78       61.10     15.75 o
   8  -2   9       46.75       56.78     15.47 o
   9  -2   9      941.26      929.05     55.35 o
  -7  -1   9       19.51       16.17      7.74 o
  -6  -1   9      169.18      159.56     20.91 o
  -5  -1   9      386.55      332.88     26.00 o
  -4  -1   9      445.48      502.03     31.23 o
  -3  -1   9      617.41      632.83     34.61 o
  -2  -1   9       40.24       21.47      8.40 o
  -1  -1   9      280.11      256.59     19.97 o
   0  -1   9     1277.34     1269.39     49.74 o
   1  -1   9      210.83      195.07     21.49 o
   2  -1   9     1544.08     1452.04     36.79 o
   3  -1   9     2030.34     2054.74     47.80 o
   4  -1   9      104.17       87.68      9.03 o
   5  -1   9     3443.07     3585.57     92.33 o
   6  -1   9      666.06      615.30     37.43 o
   7  -1   9        1.08        1.22      6.06 o
   8  -1   9      444.55      443.93     34.96 o
   9  -1   9      220.79      231.50     29.59 o
  10  -1   9       60.57       59.84     16.03 o
  -7   0   9       38.99       46.67     12.90 o
  -6   0   9       77.57       64.79     13.94 o
  -5   0   9      404.67      402.59     28.58 o
  -4   0   9       91.71      102.05     16.17 o
  -3   0   9       17.72        5.09      5.54 o
  -2   0   9      738.38      681.21     34.85 o
  -1   0   9     1268.82     1351.33     51.76 o
   0   0   9      885.90      880.43     38.34 o
   1   0   9       65.25       48.26      6.10 o
   2   0   9      147.06      148.63      9.50 o
   3   0   9      549.73      508.45     18.74 o
   5   0   9      154.58      163.36     13.58 o
   6   0   9      162.86      155.31     20.91 o
   7   0   9      180.40      182.67     23.28 o
   8   0   9       13.30        3.21      7.25 o
   9   0   9      100.00      128.78     23.11 o
  10   0   9       68.87      104.56     21.96 o
  -7   1   9      127.66      123.73     19.62 o
  -6   1   9      596.35      585.50     36.11 o
  -5   1   9       88.26       96.16     16.66 o
  -4   1   9        6.07        1.19      5.26 o
  -3   1   9        1.42        8.43      5.58 o
  -2   1   9       71.67       64.79     12.20 o
  -1   1   9      692.59      568.11     29.63 o
   0   1   9     2841.65     3024.67     61.20 o
   1   1   9       49.45       36.16      5.21 o
   2   1   9       23.21       28.37     11.62 o
   3   1   9      698.97      662.24     21.58 o
   4   1   9       20.78       11.20      5.37 o
   5   1   9      159.35      179.15     20.67 o
   6   1   9      804.35      698.22     40.43 o
   7   1   9      108.19      119.20     19.62 o
   8   1   9      361.30      335.29     29.66 o
   9   1   9      593.18      637.40     43.57 o
  10   1   9       28.58       26.63     11.64 o
  -7   2   9      631.71      706.16     42.28 o
  -6   2   9      677.49      716.24     40.92 o
  -5   2   9      520.01      575.92     35.52 o
  -4   2   9      626.25      672.91     37.40 o
  -3   2   9        0.27        3.66      5.23 o
  -2   2   9      206.50      210.55     19.87 o
  -1   2   9     2522.46     2542.72     79.47 o
   0   2   9      128.72      129.41      8.79 o
   1   2   9       34.75       26.87      7.96 o
   2   2   9     2399.28     2399.35     52.04 o
   3   2   9      218.19      231.04     18.23 o
   4   2   9     1946.43     1960.08     44.64 o
   5   2   9      764.67      834.28     42.03 o
   6   2   9      127.49      136.49     19.59 o
   7   2   9     1632.26     1849.28     77.17 o
   8   2   9      378.05      356.48     30.32 o
   9   2   9       78.48       92.74     18.89 o
  10   2   9      206.97      201.42     28.75 o
  -7   3   9       46.37       49.63     13.31 o
  -6   3   9      106.68       91.91     17.11 o
  -5   3   9        5.44       14.05      7.74 o
  -4   3   9      514.48      502.03     31.30 o
  -3   3   9      129.04      124.46     16.97 o
  -2   3   9        7.05        2.30      3.90 o
  -1   3   9       54.12       41.88      9.85 o
   0   3   9      224.09      292.61     13.20 o
   1   3   9     1102.09     1156.02     30.66 o
   2   3   9       24.28       12.98      3.57 o
   3   3   9     4243.84     4593.48     88.00 o
   4   3   9       94.90      115.78     10.53 o
   5   3   9       69.58       77.37     14.92 o
   6   3   9      367.57      327.90     26.94 o
   7   3   9       65.20       62.81     14.85 o
   8   3   9       12.51        7.99      4.66 o
   9   3   9      166.30      168.38     25.51 o
  10   3   9       41.40       49.94     15.16 o
  -7   4   9       24.85        6.20      7.67 o
  -6   4   9       23.14       13.80      8.47 o
  -5   4   9        8.64       13.70      9.31 o
  -4   4   9        1.69       -1.60      4.53 o
  -3   4   9       67.61       69.88     14.53 o
  -2   4   9      124.54      133.77     17.08 o
  -1   4   9       33.16       33.33      5.71 o
   0   4   9        1.33       -0.14      2.19 o
   1   4   9      188.79      164.39      9.96 o
   2   4   9       20.07       26.66      4.78 o
   3   4   9      824.02      808.54     24.30 o
   4   4   9        5.70        6.27      5.93 o
   5   4   9      246.73      209.75     22.34 o
   6   4   9      320.60      277.54     25.30 o
   7   4   9      111.35      140.46     21.16 o
   8   4   9       14.43        6.36      5.40 o
   9   4   9       10.85       18.41      6.35 o
  10   4   9      100.60       68.84     11.40 o
  -7   5   9      133.60      188.87     24.99 o
  -6   5   9       25.45       24.78     10.18 o
  -5   5   9       20.04       30.64     10.98 o
  -4   5   9        0.33       -4.98      5.05 o
  -3   5   9      223.25      225.99     22.20 o
  -2   5   9     1035.56     1115.00     32.40 o
  -1   5   9       20.88       19.96      5.06 o
   0   5   9     1993.48     2125.58     49.03 o
   1   5   9      279.02      241.46     12.70 o
   3   5   9      701.53      717.49     22.69 o
   4   5   9      721.70      694.77     37.96 o
   5   5   9       14.90       12.44      8.36 o
   6   5   9      674.07      720.42     41.16 o
   7   5   9      164.79      176.04     23.49 o
   8   5   9        0.30        4.58      4.12 o
   9   5   9      100.36      104.81     13.82 o
  10   5   9      248.30      237.15     20.26 o
  -7   6   9       63.31       50.89     13.91 o
  -6   6   9      224.39      266.35     27.64 o
  -5   6   9       42.89       32.20     11.29 o
  -4   6   9      364.31      356.10     27.43 o
  -3   6   9       17.73       19.50      5.78 o
  -2   6   9       14.15       16.17      5.29 o
  -1   6   9     1578.80     1789.87     56.97 o
   0   6   9     1010.76     1076.58     31.47 o
   1   6   9      137.09      112.01      9.94 o
   3   6   9      214.70      214.87     12.67 o
   4   6   9      501.59      530.01     33.32 o
   5   6   9       18.54       18.65      9.10 o
   6   6   9       60.16       43.29     11.85 o
   7   6   9      210.97      194.73     24.19 o
   8   6   9       76.50       79.86     24.85 o
   9   6   9      133.69      131.54     15.73 o
  -6   7   9        1.25       11.64      8.43 o
  -5   7   9      194.45      221.25     25.13 o
  -4   7   9       84.53       69.50     14.88 o
  -3   7   9      244.63      248.98     16.62 o
  -2   7   9      814.76      810.77     28.68 o
  -1   7   9      323.68      366.50     18.24 o
   0   7   9      227.25      235.45     14.03 o
   1   7   9      271.48      257.08     14.11 o
   3   7   9      579.90      599.06     25.51 o
   4   7   9     4076.40     4439.20    138.09 o
   5   7   9       52.84       55.14     13.04 o
   6   7   9        6.18        9.62      6.06 o
   7   7   9      693.94      610.80     40.40 o
   8   7   9      241.77      202.87     18.53 o
   9   7   9       66.58       59.96     10.62 o
  -6   8   9      174.69      197.83     25.41 o
  -5   8   9       45.04       58.90     14.32 o
  -4   8   9       19.79       10.63      7.81 o
  -3   8   9      148.02      154.99     28.49 o
  -2   8   9      462.48      438.52     31.79 o
  -1   8   9      384.80      386.17     29.17 o
   0   8   9      884.57      821.67     44.33 o
   1   8   9      216.67      243.14     24.71 o
   3   8   9     4571.04     5032.40    153.53 o
   4   8   9       46.17       61.13     14.78 o
   5   8   9      116.10      121.25     19.59 o
   6   8   9      226.45      246.31     27.15 o
   7   8   9       28.37       29.94     10.46 o
   8   8   9      119.87      169.16     17.75 o
  -5   9   9        3.53       -0.45      5.61 o
  -4   9   9      175.97      177.82     24.57 o
  -3   9   9       49.30       47.40     15.20 o
  -2   9   9      965.72     1022.67     52.63 o
  -1   9   9      502.86      541.59     36.32 o
   0   9   9       68.03       65.56     16.10 o
   1   9   9       65.75       71.24     16.73 o
   2   9   9      205.60      250.39     26.66 o
   3   9   9      147.22      128.36     20.60 o
   4   9   9      331.32      316.96     28.20 o
   5   9   9       63.33       70.51     15.65 o
   6   9   9        0.39        6.41      6.13 o
   7   9   9       59.40       53.12     14.29 o
   8   9   9      171.86      152.48     24.85 o
  -4  10   9       25.85       40.43     14.88 o
  -3  10   9      718.76      659.49     43.04 o
  -2  10   9      363.71      379.00     32.73 o
  -1  10   9       10.12        5.33     10.04 o
   0  10   9       73.68       97.17     20.01 o
   1  10   9      112.03      107.98     20.74 o
   2  10   9        2.94       -1.60      7.25 o
   3  10   9      204.58      213.34     26.70 o
   4  10   9       64.09       65.91     16.14 o
   5  10   9        0.48       -4.04      4.04 o
   6  10   9       42.08       41.89     13.14 o
   7  10   9      148.45      133.70     23.21 o
  -4  11   9      454.55      496.45     39.80 o
  -3  11   9      187.03      195.46     27.50 o
  -2  11   9        4.93       19.62     11.85 o
  -1  11   9       59.26       58.03     16.45 o
   0  11   9        1.15        0.03      9.76 o
   1  11   9      216.30      207.55     28.02 o
   2  11   9     1281.33     1412.19     68.87 o
   3  11   9      123.24      109.30     22.17 o
   4  11   9        0.83       -6.24      6.24 o
   5  11   9      158.57      177.44     26.00 o
   6  11   9        0.97       -0.63      7.08 o
  -3  12   9      276.72      242.68     31.23 o
  -2  12   9      309.85      353.41     36.39 o
  -1  12   9        2.66       10.14     10.18 o
   0  12   9      135.48      158.06     26.14 o
   1  12   9      547.24      490.56     40.33 o
   2  12   9        2.19       12.37     10.94 o
   3  12   9       26.82       33.28     12.44 o
   4  12   9      113.01      125.33     23.28 o
   5  12   9       13.41       16.97     10.28 o
   0  13   9      372.95      392.45     39.84 o
   1  13   9       27.53       19.38     11.95 o
   2  13   9      194.25      167.26     27.85 o
   3  13   9       32.17       38.30     14.78 o
   2  -8  10       62.06       51.37     13.77 o
  -2  -7  10       25.05       15.79      9.10 o
  -1  -7  10       31.60       36.77     11.85 o
   0  -7  10      710.09      701.63     44.05 o
   1  -7  10      101.31       66.40     15.09 o
   2  -7  10        0.17        3.80      5.65 o
   3  -7  10        2.14        1.50      4.67 o
   4  -7  10       43.17       39.35     11.22 o
   5  -7  10       46.05       43.24      8.50 o
  -3  -6  10       20.88       21.30      9.83 o
  -2  -6  10       62.67       44.19     12.72 o
  -1  -6  10      171.02      197.55     25.41 o
   0  -6  10       98.52       78.98     16.35 o
   1  -6  10       14.20       14.36      6.76 o
   2  -6  10       90.66       67.51     13.87 o
   3  -6  10       41.93       39.11      9.76 o
   4  -6  10       48.98       35.32      7.95 o
   5  -6  10      593.30      585.29     26.54 o
   6  -6  10       24.49       30.82      6.32 o
  -4  -5  10       40.32       51.13     13.17 o
  -3  -5  10       63.91       64.76     14.05 o
  -2  -5  10      734.43      846.59     46.35 o
  -1  -5  10      969.58     1060.94     52.31 o
   0  -5  10      301.47      261.89     26.42 o
   1  -5  10      903.60     1065.22     51.83 o
   2  -5  10       15.05       19.20      8.23 o
   3  -5  10      295.36      258.19     22.38 o
   4  -5  10     1157.70     1330.05     41.01 o
   5  -5  10       72.81       97.21     13.91 o
   6  -5  10       14.15        7.80     11.31 o
   7  -5  10      148.43      154.44     24.92 o
  -5  -4  10        0.77       -5.49      5.49 o
  -4  -4  10      248.28      219.66     17.67 o
  -3  -4  10      173.47      190.13     22.06 o
  -2  -4  10        2.70        2.58      6.45 o
  -1  -4  10      757.27      750.67     41.79 o
   0  -4  10      167.88      174.82     21.50 o
   1  -4  10      418.63      446.47     30.01 o
   2  -4  10      296.86      316.85     24.85 o
   3  -4  10        4.29       11.93      4.17 o
   4  -4  10      340.94      360.36     18.70 o
   5  -4  10      219.66      245.30     15.92 o
   6  -4  10        5.77        1.35      5.52 o
   7  -4  10       39.17       26.63     11.61 o
   8  -4  10      254.67      286.08     31.79 o
  -5  -3  10      458.64      444.95     22.83 o
  -4  -3  10        3.72        4.64      5.82 o
  -3  -3  10        0.21        6.41      6.83 o
  -2  -3  10       28.82       27.19      9.48 o
  -1  -3  10       48.47       28.37      9.62 o
   0  -3  10       56.43       43.08     10.80 o
   1  -3  10      444.53      464.39     29.56 o
   2  -3  10       16.65       12.34      5.40 o
   3  -3  10      565.29      563.03     22.59 o
   4  -3  10        1.84        4.78      3.77 o
   5  -3  10       11.79       11.77      5.56 o
   6  -3  10      212.65      215.09     14.86 o
   7  -3  10      117.62      122.86     21.05 o
   8  -3  10       81.65       66.88     16.87 o
  -6  -2  10       30.11       40.53     11.71 o
  -5  -2  10      455.28      461.81     32.45 o
  -4  -2  10       13.62       11.82      7.39 o
  -3  -2  10       57.62       70.82     14.29 o
  -2  -2  10      283.54      310.68     24.61 o
  -1  -2  10       15.05       10.70      6.41 o
   0  -2  10      339.82      307.86     23.18 o
   1  -2  10       56.25       38.20      9.41 o
   2  -2  10      183.98      178.57     11.97 o
   3  -2  10      147.03      139.49     15.18 o
   4  -2  10        2.20        6.77      3.76 o
   5  -2  10      292.62      288.64     15.75 o
   6  -2  10      645.01      680.13     40.99 o
   7  -2  10       48.06       51.58     13.87 o
   8  -2  10      286.81      308.52     32.03 o
   9  -2  10      706.76      750.22     49.67 o
  -6  -1  10       78.08       43.98     11.82 o
  -5  -1  10     1018.93     1103.18     52.18 o
  -4  -1  10       95.88       71.90     14.57 o
  -3  -1  10       88.08       69.71     14.53 o
  -2  -1  10       59.89       57.82     12.86 o
  -1  -1  10      208.46      237.98     20.32 o
   0  -1  10       91.06       73.68     12.79 o
   1  -1  10       27.84       28.82      8.23 o
   2  -1  10      178.38      155.02     10.85 o
   3  -1  10        1.32        3.92      2.58 o
   4  -1  10      772.62      782.66     26.27 o
   6  -1  10       43.50       22.69      9.58 o
   7  -1  10       79.89       59.29     14.81 o
   8  -1  10       33.48       31.65     12.06 o
   9  -1  10      108.99      137.15     24.43 o
  -6   0  10       46.74       41.30     12.06 o
  -5   0  10      155.82      140.35     20.46 o
  -4   0  10       14.58        4.29      6.48 o
  -3   0  10        9.20       15.44      7.32 o
  -2   0  10       30.12       30.85      9.93 o
  -1   0  10       57.41       44.33     10.18 o
   0   0  10      252.85      223.03     18.54 o
   1   0  10        0.92        3.82      3.82 o
   2   0  10      192.50      186.95     10.92 o
   3   0  10      576.48      597.77     21.51 o
   4   0  10      743.20      727.81     24.48 o
   5   0  10      343.01      331.11     15.77 o
   6   0  10       67.77       61.38     14.60 o
   7   0  10       46.37       23.84     10.25 o
   8   0  10       26.79       11.64      9.13 o
   9   0  10      518.76      515.45     40.46 o
  -7   1  10       39.26       38.09     11.88 o
  -6   1  10      133.79      129.48     20.28 o
  -5   1  10       20.43       21.57      9.03 o
  -4   1  10      392.68      434.83     30.04 o
  -3   1  10      236.02      206.47     21.85 o
  -2   1  10        9.02        8.40      6.66 o
  -1   1  10     6529.74     7078.54    184.30 o
   0   1  10      449.09      458.08     27.15 o
   1   1  10        6.83        4.19      2.87 o
   2   1  10      587.55      565.75     20.32 o
   3   1  10      874.14      778.43     31.61 o
   4   1  10      416.71      422.96     27.31 o
   5   1  10     2569.08     2569.39     89.75 o
   6   1  10      150.26      146.14     20.63 o
   7   1  10      614.39      580.87     39.07 o
   8   1  10     1160.23     1333.94     66.50 o
   9   1  10       98.67       90.86     19.13 o
  -7   2  10        4.93       -5.79      5.79 o
  -6   2  10      343.00      389.83     31.05 o
  -5   2  10      429.90      487.46     33.98 o
  -4   2  10      112.16       94.52     17.43 o
  -3   2  10      115.42      131.75     18.89 o
  -2   2  10      692.40      677.37     36.07 o
  -1   2  10        0.54        0.84      3.94 o
   0   2  10      623.17      594.99     48.34 o
   1   2  10       21.47       20.48      4.23 o
   2   2  10      462.33      471.38     18.16 o
   3   2  10     1065.63      963.47     59.25 o
   4   2  10     1323.11     1428.38     36.79 o
   5   2  10      117.80      105.54     16.90 o
   6   2  10      999.51      994.57     50.57 o
   7   2  10      948.12      959.30     52.00 o
   8   2  10      187.45      240.59     28.37 o
   9   2  10      894.94      926.30     55.21 o
  10   2  10       56.79       33.95     12.27 o
  -7   3  10      387.70      358.64     30.60 o
  -6   3  10       21.75       13.52      8.57 o
  -5   3  10       50.60       49.91     13.04 o
  -4   3  10      116.64       87.13     16.56 o
  -3   3  10        4.91        3.97      5.93 o
  -2   3  10       27.94       18.19      7.01 o
  -1   3  10       30.20       17.74      6.69 o
   0   3  10       83.62       77.75      8.01 o
   1   3  10        5.55        2.60      2.91 o
   2   3  10     1553.97     1590.03     48.62 o
   3   3  10     1465.75      887.96     35.45 o
   4   3  10       14.88       20.31      4.33 o
   5   3  10       28.07       21.64      9.27 o
   6   3  10      305.81      318.98     27.01 o
   7   3  10        0.95        6.24      6.24 o
   8   3  10      235.01      216.61     27.36 o
   9   3  10      411.26      369.51     33.70 o
  10   3  10       29.07       45.59     14.22 o
  -7   4  10      411.47      488.57     36.28 o
  -6   4  10       11.96        6.52      7.63 o
  -5   4  10        5.99       -0.98      6.17 o
  -4   4  10      141.00      179.74     22.58 o
  -3   4  10      259.55      276.32     23.70 o
  -2   4  10      304.02      289.11     22.86 o
  -1   4  10      403.83      434.44     17.76 o
   0   4  10       97.14       91.40      9.78 o
   1   4  10       92.44      101.65      9.32 o
   2   4  10      115.55       94.79      8.99 o
   3   4  10      155.03      146.00     10.02 o
   4   4  10      686.57      717.00     38.65 o
   5   4  10       95.32       70.75     14.85 o
   6   4  10      233.10      205.08     24.40 o
   7   4  10       39.62       50.01     13.56 o
   8   4  10      149.59      159.24     23.77 o
   9   4  10       23.04       24.36     10.00 o
  -6   5  10      103.07      129.48     22.13 o
  -5   5  10        3.13       16.63      8.30 o
  -4   5  10      405.11      487.46     34.09 o
  -3   5  10     1291.62     1480.43     61.66 o
  -2   5  10      490.51      456.13     29.52 o
  -1   5  10      198.74      186.68     12.62 o
   0   5  10      679.88      690.56     24.87 o
   1   5  10       44.39       36.82      6.20 o
   2   5  10      152.63      118.52      9.88 o
   3   5  10      337.31      327.95     15.10 o
   4   5  10        5.08       10.84      6.13 o
   5   5  10      615.78      623.42     38.06 o
   6   5  10      173.40      184.65     23.77 o
   7   5  10       25.03       27.71      9.90 o
   8   5  10       13.45       12.97      7.74 o
   9   5  10        3.37       19.34     10.11 o
  -6   6  10        1.24       -3.66      7.63 o
  -5   6  10       69.87       71.90     15.89 o
  -4   6  10      376.77      388.51     29.66 o
  -3   6  10        2.08        4.50      6.24 o
  -2   6  10       32.96       28.14      6.27 o
  -1   6  10      771.61      768.14     38.58 o
   0   6  10       59.75       83.35     11.41 o
   1   6  10      286.87      275.89     14.39 o
   2   6  10       90.87       96.65      9.58 o
   3   6  10      194.39      198.17     11.89 o
   4   6  10       47.69       37.68     11.43 o
   5   6  10      651.55      617.39     39.04 o
   6   6  10       98.93       80.55     17.11 o
   7   6  10      256.92      258.19     28.51 o
   8   6  10       88.15       96.68     19.03 o
   9   6  10        0.19        4.60      6.94 o
  -6   7  10       77.25       81.10     17.46 o
  -5   7  10      204.01      276.84     29.38 o
  -4   7  10       28.67       12.93      8.85 o
  -3   7  10      699.30      751.72     41.23 o
  -2   7  10        3.28        0.79      3.87 o
  -1   7  10      434.76      454.55     20.63 o
   0   7  10      225.01      235.67     20.46 o
   1   7  10      382.37      394.85     18.23 o
   2   7  10       25.46       20.29      4.91 o
   3   7  10     1518.19     1572.20     65.14 o
   4   7  10     1423.70     1441.60     63.08 o
   5   7  10        5.44        9.93      8.16 o
   6   7  10      547.10      569.78     38.76 o
   7   7  10      401.34      413.57     32.97 o
   8   7  10      153.91      176.74     26.42 o
   9   7  10      432.93      382.65     34.78 o
  -5   8  10        3.07        6.73      7.18 o
  -4   8  10       68.07       81.77     16.24 o
  -3   8  10        5.94        9.82      5.08 o
  -2   8  10       13.01       17.87      5.71 o
  -1   8  10       12.89       12.87      5.02 o
   0   8  10       20.12       16.96      5.62 o
   1   8  10      458.50      418.81     21.21 o
   2   8  10      418.07      342.29     62.67 o
   3   8  10      411.43      352.58     29.10 o
   4   8  10     1186.84     1260.02     60.37 o
   5   8  10      448.08      370.84     30.78 o
   6   8  10       87.38      106.34     19.03 o
   7   8  10      208.82      184.10     26.14 o
   8   8  10       24.73       49.98     13.28 o
  -5   9  10       56.12       46.15     12.79 o
  -4   9  10       87.85       53.36     13.14 o
  -3   9  10       36.69       23.77      8.75 o
  -2   9  10      339.49      333.71     45.83 o
  -1   9  10       50.48       46.66      8.85 o
   0   9  10      385.60      381.38     26.80 o
   1   9  10      444.76      435.61     20.74 o
   2   9  10        3.55        3.05      3.67 o
   3   9  10      304.36      289.74     29.31 o
   4   9  10      264.20      291.62     29.56 o
   5   9  10        4.92        5.82      7.35 o
   6   9  10       85.95       72.53     16.45 o
   7   9  10      117.24      136.69     23.53 o
   8   9  10        4.17        7.14      7.88 o
  -4  10  10       11.30        4.18      6.45 o
  -3  10  10      275.72      303.44     21.51 o
  -2  10  10       17.34       43.81     14.57 o
  -1  10  10      173.55      183.22     25.90 o
   0  10  10      562.35      682.01     44.23 o
   1  10  10       90.59       63.54     16.35 o
   2  10  10       62.07       61.97     15.82 o
   3  10  10       68.81       80.44     19.13 o
   4  10  10       18.52       14.43      9.76 o
   5  10  10      147.52      150.50     24.71 o
   6  10  10      190.13      171.06     25.55 o
   7  10  10       54.43       34.05     12.23 o
  -3  11  10      141.96      161.09     26.17 o
  -2  11  10      116.25      128.09     23.60 o
  -1  11  10        2.82        9.34     11.82 o
   0  11  10       56.56       71.14     18.51 o
   1  11  10      837.70      886.04     52.28 o
   2  11  10       22.02       19.66     12.20 o
   3  11  10      291.31      279.42     32.07 o
   4  11  10      397.07      366.03     33.42 o
   5  11  10        0.84       -6.13      6.13 o
   6  11  10       16.34       25.90     11.47 o
  -2  12  10       12.85       15.68     11.92 o
  -1  12  10        3.42        5.79     10.25 o
   0  12  10       62.94       34.30     15.23 o
   1  12  10       28.28       60.89     17.39 o
   2  12  10      326.35      351.50     36.56 o
   3  12  10      508.22      601.05     44.68 o
   4  12  10       11.76       25.62     12.13 o
   1  -7  11       20.55       21.75     10.25 o
   2  -7  11       15.91        8.82      7.04 o
   3  -7  11       47.96       51.83     12.48 o
  -2  -6  11        1.23        6.52      7.67 o
  -1  -6  11       16.69       29.10     10.77 o
   0  -6  11       21.08       23.28      9.69 o
   1  -6  11      374.57      400.50     32.24 o
   2  -6  11      169.33      164.23     23.21 o
   3  -6  11        0.17       -0.98      4.60 o
   4  -6  11      621.56      644.47     40.05 o
   5  -6  11      175.19      187.81     18.23 o
  -3  -5  11      163.32      169.84     24.22 o
  -2  -5  11        0.22       -5.16      5.16 o
  -1  -5  11      729.65      774.44     45.24 o
   0  -5  11      348.02      366.90     28.96 o
   1  -5  11      183.09      186.67     23.98 o
   2  -5  11      450.31      458.53     32.59 o
   3  -5  11      477.12      446.33     31.19 o
   4  -5  11        0.79        5.65      4.84 o
   5  -5  11      678.98      790.44     31.29 o
   6  -5  11       39.50       37.79      8.13 o
  -4  -4  11        3.41        8.45      8.16 o
  -3  -4  11        1.70        5.75      7.60 o
  -2  -4  11      887.59      882.49     47.44 o
  -1  -4  11      364.45      321.24     30.22 o
   0  -4  11       18.50        4.36      5.51 o
   1  -4  11      172.19      167.51     21.89 o
   2  -4  11      119.80      114.46     18.16 o
   3  -4  11       26.25       27.33      7.98 o
   4  -4  11      173.83      182.01     14.93 o
   5  -4  11      911.97     1002.00     34.96 o
   6  -4  11        3.86        5.67      4.78 o
   7  -4  11      350.33      344.63     31.19 o
  -4  -3  11      182.24      227.91     26.28 o
  -3  -3  11       68.49       68.24     14.78 o
  -2  -3  11      738.31      850.60     45.07 o
  -1  -3  11        3.57        6.62      7.21 o
   0  -3  11      183.31      193.51     22.48 o
   1  -3  11      736.53      731.92     40.15 o
   2  -3  11       24.39       23.14      6.94 o
   3  -3  11       14.12       14.53      6.76 o
   4  -3  11      302.74      345.26     18.30 o
   5  -3  11        0.52       -1.56      3.83 o
   6  -3  11      716.51      793.85     46.49 o
   7  -3  11       56.19       64.51     16.21 o
   8  -3  11       45.63       29.63     11.82 o
  -5  -2  11      130.70      136.83     21.40 o
  -4  -2  11      392.35      391.33     30.04 o
  -3  -2  11       53.35       48.86     12.72 o
  -2  -2  11      245.16      261.75     25.86 o
  -1  -2  11      157.44      156.94     20.42 o
   0  -2  11       83.39       78.91     14.36 o
   1  -2  11      683.30      657.02     36.70 o
   2  -2  11      954.35     1071.25     48.31 o
   3  -2  11      764.25      746.16     26.85 o
   4  -2  11       62.34       55.95     15.00 o
   5  -2  11      346.71      366.90     18.47 o
   6  -2  11        5.43       -0.35      6.17 o
   7  -2  11       71.76       82.71     17.46 o
   8  -2  11      153.10      155.06     25.09 o
  -5  -1  11      137.36      122.58     19.80 o
  -4  -1  11       92.02       62.70     14.32 o
  -3  -1  11      165.48      169.04     21.68 o
  -2  -1  11      131.78      154.50     20.67 o
  -1  -1  11        6.02        1.99      4.71 o
   0  -1  11        1.34       -3.10      3.94 o
   1  -1  11       12.52       13.14      5.65 o
   2  -1  11        0.16        2.65      3.97 o
   3  -1  11       22.16       26.78      5.52 o
   4  -1  11       19.95       27.23      5.58 o
   5  -1  11       78.88       65.40     16.10 o
   6  -1  11        1.48       -4.71      4.71 o
   7  -1  11      235.11      239.09     27.50 o
   8  -1  11       51.26       42.80     14.26 o
   9  -1  11      108.81      119.16     22.72 o
  -6   0  11      250.08      281.41     29.10 o
  -5   0  11       27.91       23.11      9.69 o
  -4   0  11       29.56       32.94     10.80 o
  -3   0  11      125.87       96.54     16.94 o
  -2   0  11        0.03       -3.62      4.77 o
  -1   0  11      737.51      621.09     34.82 o
   0   0  11      992.88      940.73     43.71 o
   1   0  11      148.75      161.79     18.61 o
   2   0  11      674.99      675.79     23.68 o
   3   0  11       18.01       15.51      4.77 o
   4   0  11      266.76      278.63     14.87 o
   5   0  11      741.06      785.21     42.80 o
   6   0  11      119.62      116.97     18.89 o
   7   0  11        8.71        7.74      8.19 o
   8   0  11       17.53       36.28     11.71 o
   9   0  11      290.42      247.21     31.30 o
  -6   1  11       60.70       61.73     15.30 o
  -5   1  11      376.63      498.09     34.61 o
  -4   1  11      102.87       93.13     17.08 o
  -3   1  11       34.67       31.65     10.60 o
  -2   1  11     1837.20     1779.65     67.58 o
  -1   1  11      865.17      769.04     39.18 o
   0   1  11      138.79      106.96     15.68 o
   1   1  11      418.61      380.53     24.71 o
   2   1  11       49.65       47.15      6.97 o
   3   1  11       30.12       25.31      5.00 o
   4   1  11      114.04      100.83     15.96 o
   5   1  11       70.50       74.03     15.58 o
   6   1  11      578.22      623.74     39.11 o
   7   1  11      380.32      424.51     33.63 o
   8   1  11       97.65       58.90     15.89 o
   9   1  11      394.73      437.93     37.33 o
  -6   2  11      221.16      199.99     25.72 o
  -5   2  11       86.29       66.43     15.06 o
  -4   2  11       36.39       44.75     12.44 o
  -3   2  11       13.91       18.40      7.98 o
  -2   2  11       14.59       11.88      6.06 o
  -1   2  11        4.20        6.83      4.88 o
   0   2  11        1.46       -3.21      3.21 o
   1   2  11       84.55       71.75      8.17 o
   2   2  11        2.42        5.50      4.08 o
   3   2  11      346.28      297.13     14.72 o
   4   2  11       97.79       92.20     13.58 o
   5   2  11      203.64      225.12     23.94 o
   6   2  11     1486.91     1493.53     66.64 o
   7   2  11        6.44        4.53      6.97 o
   8   2  11      207.66      224.46     28.23 o
   9   2  11      720.66      801.28     52.45 o
  -6   3  11      125.03      104.39     19.73 o
  -5   3  11       23.18       18.44      9.55 o
  -4   3  11       85.95       97.90     18.05 o
  -3   3  11      183.90      191.83     22.86 o
  -2   3  11      182.86      159.52     19.90 o
  -1   3  11       21.63       27.46      8.30 o
   0   3  11      239.18      223.24     20.95 o
   1   3  11        4.47       -0.77      2.75 o
   2   3  11      344.54      343.60     16.59 o
   3   3  11       61.28       46.56     10.91 o
   4   3  11      526.40      544.03     33.63 o
   5   3  11      864.72      947.00     48.03 o
   6   3  11       11.07        7.88      6.69 o
   7   3  11      154.69      180.09     24.75 o
   8   3  11      127.97      150.43     24.82 o
   9   3  11      116.37       91.94     19.27 o
  -6   4  11       23.64       33.46     12.72 o
  -5   4  11       23.53       48.34     13.73 o
  -4   4  11        1.65        4.64      6.48 o
  -3   4  11      739.26      778.27     42.10 o
  -2   4  11      396.53      406.67     28.09 o
  -1   4  11      126.45      109.75     16.56 o
   0   4  11      419.01      486.23     19.48 o
   1   4  11      143.07      108.24     10.06 o
   2   4  11      241.00      224.58     39.77 o
   4   4  11       41.53       33.63     10.67 o
   5   4  11      234.43      200.55     23.63 o
   6   4  11      687.97      707.03     42.97 o
   7   4  11       41.53       18.02      9.58 o
   8   4  11      284.66      331.18     34.02 o
   9   4  11      773.05      902.04     56.32 o
  -6   5  11       58.08       60.58     15.09 o
  -5   5  11        0.69       10.11      8.54 o
  -4   5  11      152.14      183.68     24.75 o
  -3   5  11       97.54       99.85     16.97 o
  -2   5  11       27.24       28.06      8.23 o
  -1   5  11      516.56      539.08     32.45 o
   0   5  11      188.91      150.92     34.63 o
   1   5  11       99.44       81.48      9.86 o
   2   5  11       58.80       49.73      7.20 o
   3   5  11        2.11        7.61      2.95 o
   4   5  11       14.53       13.17      7.60 o
   5   5  11      271.57      283.67     25.55 o
   6   5  11        0.97        9.03      7.42 o
   7   5  11       77.04      113.90     21.30 o
   8   5  11      138.66      164.72     24.89 o
   9   5  11       12.90       19.76     10.70 o
  -6   6  11       94.72      123.24     22.90 o
  -5   6  11       81.39       78.35     18.19 o
  -4   6  11      113.47      137.22     22.24 o
  -3   6  11      270.62      319.01     26.98 o
  -2   6  11      263.10      285.31     24.29 o
  -1   6  11        0.50       -0.37      3.17 o
   0   6  11      478.68      473.97     33.67 o
   1   6  11      249.73      235.08     32.08 o
   2   6  11       17.73       10.82      5.30 o
   3   6  11      161.13      166.79     17.39 o
   4   6  11      461.10      433.61     31.51 o
   5   6  11       57.92       99.47     18.33 o
   6   6  11       37.19       36.60     12.30 o
   7   6  11      925.08     1087.95     59.01 o
   8   6  11       35.71       16.83      8.99 o
   9   6  11      324.11      305.84     34.19 o
  -5   7  11        0.11       10.14      7.60 o
  -4   7  11     1326.17     1410.69     63.85 o
  -3   7  11       77.49       99.85     17.67 o
  -2   7  11       16.27       19.76      7.46 o
  -1   7  11      389.37      398.74     19.53 o
   0   7  11       97.97       81.50     10.07 o
   1   7  11      163.75      166.65     21.28 o
   2   7  11      640.71      698.26     26.35 o
   3   7  11      403.58      422.53     31.05 o
   4   7  11      144.74      152.10     20.77 o
   5   7  11      379.02      369.90     30.64 o
   6   7  11      228.19      240.07     28.68 o
   7   7  11      269.44      289.25     30.88 o
   8   7  11      618.58      610.21     44.33 o
  -5   8  11        0.88       -3.17      4.57 o
  -4   8  11       13.06       12.55      8.82 o
  -3   8  11      106.79      115.71     19.38 o
  -2   8  11       64.97       84.63     11.61 o
  -1   8  11        9.99        4.52      4.45 o
   0   8  11       66.00       48.67     13.10 o
   1   8  11       97.09       83.86     10.60 o
   2   8  11      115.78      113.10     11.57 o
   3   8  11      391.58      352.23     28.61 o
   4   8  11     1828.77     1709.97     73.09 o
   5   8  11        2.05        4.08      7.39 o
   6   8  11        1.80       -1.81      7.21 o
   7   8  11      351.77      354.88     31.86 o
   8   8  11       25.15       21.61     10.73 o
  -4   9  11       49.66       36.11     11.29 o
  -3   9  11      145.69      156.67     22.31 o
  -2   9  11       34.17       35.30     16.56 o
  -1   9  11       60.46       60.06     12.72 o
   0   9  11      281.39      273.62     17.35 o
   1   9  11      203.50      246.81     35.46 o
   2   9  11       51.08       45.01      7.92 o
   3   9  11      832.40      845.86     48.59 o
   4   9  11       98.13       79.61     18.12 o
   5   9  11        7.54        9.27      8.64 o
   6   9  11      289.01      326.30     33.32 o
   7   9  11       24.57       18.89     10.84 o
  -3  10  11       39.03       52.42     13.70 o
  -2  10  11       89.81       96.03     12.85 o
  -1  10  11        3.14       -1.38      4.67 o
   0  10  11        5.57       11.13      6.06 o
   1  10  11       97.31      125.93     13.49 o
   2  10  11      234.05      241.81     28.51 o
   3  10  11        0.03        7.81      7.81 o
   4  10  11       78.12       66.19     17.01 o
   5  10  11      182.31      136.52     23.42 o
   6  10  11       95.29       74.13     17.91 o
  -2  11  11        0.76        1.37      6.94 o
  -1  11  11       40.06       27.09     14.45 o
   0  11  11      136.71      146.53     15.42 o
   1  11  11      201.81      195.28     16.72 o
   2  11  11       44.88       32.48     13.70 o
   3  11  11       19.10       35.48     13.59 o
   4  11  11      128.66      141.85     24.89 o
   5  11  11        3.40        4.22      6.90 o
  -1  12  11       45.91       76.57     19.45 o
   0  12  11      138.73      145.02     24.95 o
   1  12  11      315.35      361.19     37.12 o
   2  12  11      379.10      419.11     37.01 o
   3  12  11        6.89       -7.25      7.25 o
   4  12  11      102.40      105.29     22.34 o
   1  -6  12       44.64       29.52     11.26 o
   2  -6  12       68.29       60.37     14.26 o
   3  -6  12      407.00      413.88     33.04 o
  -1  -5  12      135.51      133.07     21.33 o
   0  -5  12      107.20       70.37     14.99 o
   1  -5  12      153.20      141.71     22.03 o
   2  -5  12      359.23      370.11     30.04 o
   3  -5  12        0.90        1.88      4.81 o
   4  -5  12      108.09      136.52     20.04 o
   5  -5  12      117.91      119.55     18.26 o
  -2  -4  12      135.83      151.30     23.11 o
  -1  -4  12      184.62      168.31     23.80 o
   0  -4  12       88.38       81.73     15.96 o
   1  -4  12      432.04      408.52     30.57 o
   2  -4  12      173.36      133.77     20.15 o
   3  -4  12       10.16       -0.56      5.75 o
   4  -4  12      349.85      366.87     27.67 o
   5  -4  12       30.14       37.72      7.48 o
   6  -4  12       51.78       65.70     15.82 o
  -3  -3  12       38.90       49.21     12.90 o
  -2  -3  12       21.18       14.01      8.50 o
  -1  -3  12      275.06      260.81     27.81 o
   0  -3  12      230.90      186.19     23.14 o
   1  -3  12        2.98        7.56      6.13 o
   2  -3  12      171.17      223.20     24.71 o
   3  -3  12       93.36      101.39     16.59 o
   4  -3  12       91.94      100.13     16.28 o
   5  -3  12      773.88      829.99     31.26 o
   6  -3  12      129.17      110.24     20.04 o
   7  -3  12      156.53      136.35     23.14 o
  -4  -2  12        3.71        0.80      6.62 o
  -3  -2  12        0.34        8.75      7.14 o
  -2  -2  12       81.96       75.25     16.17 o
  -1  -2  12       19.21       15.27      7.18 o
   0  -2  12       41.78       36.74     10.70 o
   1  -2  12      173.68      159.94     20.84 o
   2  -2  12       31.19       39.18      9.10 o
   3  -2  12       37.46       24.89      7.14 o
   4  -2  12      277.72      272.33     27.46 o
   5  -2  12       36.18       35.35      7.07 o
   6  -2  12       84.30      109.61     19.52 o
   7  -2  12        3.30       -3.17      5.37 o
   8  -2  12        1.29        2.89      7.60 o
  -4  -1  12       23.51       21.61     10.04 o
  -3  -1  12       43.03       53.85     13.24 o
  -2  -1  12       14.96       15.61      8.33 o
  -1  -1  12       19.56       15.27      7.21 o
   0  -1  12       84.79       98.70     16.52 o
   1  -1  12       49.05       55.49     12.09 o
   2  -1  12      244.13      191.48     21.40 o
   3  -1  12      373.72      435.42     28.20 o
   4  -1  12        3.13       -0.02      5.04 o
   5  -1  12      130.13      111.66     12.02 o
   6  -1  12       29.50       31.47     10.91 o
   7  -1  12       12.89       13.49      7.81 o
   8  -1  12      133.13      163.22     24.89 o
  -5   0  12       40.48       22.79     10.04 o
  -4   0  12      108.92      109.47     19.06 o
  -3   0  12       18.70       12.72      8.23 o
  -2   0  12     1038.20     1100.88     51.90 o
  -1   0  12     1658.96     1488.69     61.38 o
   0   0  12        7.03       -0.84      4.98 o
   1   0  12      638.89      603.17     34.47 o
   2   0  12      518.03      592.12     33.53 o
   3   0  12       11.88        4.92      3.63 o
   4   0  12     1560.19     1681.72     47.35 o
   5   0  12      291.40      240.17     24.40 o
   6   0  12       36.68       42.03     12.58 o
   7   0  12        8.32        5.86      7.53 o
   8   0  12       47.70       28.41     12.65 o
  -5   1  12       26.01       19.90      9.38 o
  -4   1  12        2.02        2.09      6.59 o
  -3   1  12      370.05      330.65     26.98 o
  -2   1  12      501.00      449.71     30.91 o
  -1   1  12      213.95      155.62     20.01 o
   0   1  12      352.59      281.79     22.72 o
   1   1  12       14.39       27.64      8.47 o
   2   1  12      110.57      122.68     16.59 o
   3   1  12       81.47       83.29      9.75 o
   4   1  12        1.26        7.30      6.05 o
   5   1  12        1.38        1.46      5.96 o
   6   1  12       32.21       22.55     10.46 o
   7   1  12       95.02       69.99     15.89 o
   8   1  12       80.06       71.14     17.39 o
   9   1  12      283.10      299.25     33.95 o
  -5   2  12       32.22       19.38     10.39 o
  -4   2  12      190.42      193.12     24.78 o
  -3   2  12      104.01       96.47     17.43 o
  -2   2  12        6.51        1.12      4.84 o
  -1   2  12      842.22      785.21     40.92 o
   0   2  12       11.28        1.15      4.81 o
   1   2  12      100.43      117.73     16.49 o
   2   2  12      503.98      526.58     29.33 o
   3   2  12      104.95      105.30     10.67 o
   4   2  12       92.34       91.52     16.17 o
   5   2  12       98.02       82.29     16.69 o
   6   2  12      392.99      398.86     32.17 o
   7   2  12      155.43      186.71     26.00 o
   8   2  12      670.22      701.49     46.84 o
   9   2  12      105.78      132.79     24.68 o
  -5   3  12      209.60      250.28     29.28 o
  -4   3  12       32.90       43.22     13.07 o
  -3   3  12      158.25      149.21     21.92 o
  -2   3  12      115.90      131.88     19.48 o
  -1   3  12       51.15       43.88     10.70 o
   0   3  12      115.71       91.00     15.02 o
   1   3  12      902.76      953.34     43.29 o
   2   3  12       95.53      101.62     10.39 o
   3   3  12     1348.49     1398.30     38.75 o
   4   3  12       55.62       65.56     14.32 o
   5   3  12       32.62       41.51     12.02 o
   6   3  12      397.99      454.17     34.16 o
   7   3  12      347.27      389.49     32.69 o
   8   3  12       38.65       42.42     14.53 o
   9   3  12      630.54      675.00     48.06 o
  -5   4  12        1.26       -3.07      6.03 o
  -4   4  12      102.27      118.54     20.77 o
  -3   4  12       83.22       62.39     14.15 o
  -2   4  12       14.96       16.66      7.35 o
  -1   4  12       84.41       90.48     15.61 o
   0   4  12       84.16      112.75     16.83 o
   1   4  12      673.98      638.97     52.91 o
   2   4  12      189.34      194.73     12.98 o
   3   4  12       45.46       42.35     11.64 o
   4   4  12        3.16        8.68      7.01 o
   5   4  12       79.59       74.10     16.59 o
   6   4  12      168.68      164.68     23.77 o
   7   4  12        6.53        9.20      6.55 o
   8   4  12        6.74       -1.64      6.62 o
   9   4  12       63.98       73.82     19.73 o
  -5   5  12       13.46        8.36      8.26 o
  -4   5  12      184.79      198.56     25.69 o
  -3   5  12        3.45       12.76      6.52 o
  -2   5  12      379.95      368.78     27.81 o
  -1   5  12      346.77      316.78     24.61 o
   0   5  12        2.66        3.69      4.98 o
   1   5  12      196.57      183.97     13.53 o
   2   5  12      208.10      196.69     13.28 o
   3   5  12        6.66        5.37      3.01 o
   4   5  12      149.25      132.55     19.76 o
   5   5  12      547.48      554.55     37.19 o
   6   5  12       57.45       75.28     16.90 o
   7   5  12       47.26       93.72     19.83 o
   8   5  12        3.57       11.15      8.40 o
  -5   6  12       60.95       86.82     19.45 o
  -4   6  12       79.20       65.52     16.76 o
  -3   6  12      751.22      917.34     50.05 o
  -2   6  12      180.83      186.12     23.67 o
  -1   6  12      596.19      688.18     39.24 o
   0   6  12      864.93      897.18     30.44 o
   1   6  12       63.50       64.85      8.90 o
   2   6  12      492.22      521.68     21.97 o
   3   6  12      417.61      462.89     31.79 o
   4   6  12       21.82       22.79     10.80 o
   5   6  12       41.79       37.22     12.86 o
   6   6  12      502.70      538.10     38.30 o
   7   6  12      209.12      205.70     27.99 o
   8   6  12      633.52      621.92     45.20 o
  -4   7  12      174.25      198.98     26.77 o
  -3   7  12      202.68       92.19     17.88 o
  -2   7  12      420.79      499.90     34.30 o
  -1   7  12      191.61      233.94     24.43 o
   0   7  12       72.08       89.44     11.25 o
   1   7  12       33.36       35.13      7.43 o
   2   7  12       48.32       50.37      8.11 o
   3   7  12      121.58      146.24     20.70 o
   4   7  12      318.37      322.64     27.99 o
   5   7  12        2.15       -0.17      6.87 o
   6   7  12      124.18      119.27     22.03 o
   7   7  12      734.86      751.23     48.79 o
   8   7  12      132.97      109.96     22.45 o
  -4   8  12        2.54        3.69      7.04 o
  -3   8  12      320.46      313.16     27.19 o
  -2   8  12      101.35       93.83     16.31 o
  -1   8  12       57.47       57.70      9.72 o
   0   8  12        6.85        7.30      8.35 o
   1   8  12       18.03       18.01      5.95 o
   2   8  12       66.65       53.93      8.68 o
   3   8  12     2409.26     2535.93     94.91 o
   4   8  12       75.51       72.22     16.24 o
   5   8  12       41.04       53.95     14.92 o
   6   8  12      519.86      521.44     39.59 o
   7   8  12       87.07       83.86     19.03 o
  -3   9  12      409.45      382.76     31.68 o
  -2   9  12      303.46      288.20     28.61 o
  -1   9  12      209.78      217.49     17.54 o
   0   9  12        3.61       -3.87      3.87 o
   1   9  12        6.62        6.68      4.60 o
   2   9  12      375.50      421.73     33.74 o
   3   9  12       62.89       72.04     17.08 o
   4   9  12      130.19      135.23     22.31 o
   5   9  12       13.47       18.23      8.82 o
   6   9  12        2.93       -6.10      6.76 o
   7   9  12      329.67      387.57     36.04 o
  -3  10  12       97.04       62.42     15.23 o
  -2  10  12       96.17      104.34     13.56 o
  -1  10  12       65.28       68.50     10.88 o
   0  10  12        5.10       -4.13      4.13 o
   1  10  12        9.80       11.53      5.41 o
   2  10  12        2.75       16.24     10.07 o
   3  10  12       15.78       21.92     11.36 o
   4  10  12      185.71      178.24     26.66 o
   5  10  12       11.79       16.21      9.65 o
   6  10  12      162.78      115.61     22.62 o
  -1  11  12       34.43       22.46      7.31 o
   0  11  12        8.45        3.80      7.42 o
   1  11  12       95.56       87.48     11.79 o
   2  11  12      378.89      390.46     34.85 o
   3  11  12       72.86       64.76     17.08 o
   4  11  12        9.03       16.35     10.07 o
   5  11  12      107.51      103.55     21.02 o
   1  12  12      732.71      801.35     52.28 o
   2  12  12      265.81      304.41     35.38 o
  -1  -4  13      292.87      282.17     31.30 o
   0  -4  13      277.35      329.50     28.89 o
   1  -4  13      168.18      143.49     21.96 o
   2  -4  13      101.17      101.53     18.65 o
   3  -4  13      123.85      164.82     23.04 o
   4  -4  13       19.88       19.76      8.26 o
   5  -4  13      421.46      424.76     31.02 o
  -2  -3  13       28.41       43.18     12.62 o
  -1  -3  13      101.61      100.97     18.44 o
   0  -3  13        8.27       -1.25      5.89 o
   1  -3  13      340.31      371.92     29.90 o
   2  -3  13        3.29       -4.25      4.25 o
   3  -3  13       20.27       28.27      9.13 o
   4  -3  13      134.03      142.24     20.56 o
   5  -3  13      233.22      214.14     23.84 o
   6  -3  13       74.42       84.41     18.05 o
  -3  -2  13        1.15       -0.52      6.31 o
  -2  -2  13       55.62       75.53     16.73 o
  -1  -2  13        6.98       10.56      7.35 o
   0  -2  13      137.72      154.85     21.82 o
   1  -2  13      142.80      135.47     20.25 o
   2  -2  13       30.18       20.70      8.33 o
   3  -2  13      134.33      136.76     19.45 o
   4  -2  13       20.91       22.17      8.68 o
   5  -2  13       34.21       29.79      8.42 o
   6  -2  13        3.75        5.16      7.35 o
   7  -2  13       33.44       23.53     10.91 o
  -3  -1  13       37.57       36.00     11.68 o
  -2  -1  13        0.64       -0.17      5.37 o
  -1  -1  13      276.97      291.16     28.48 o
   0  -1  13      240.77      196.40     23.63 o
   1  -1  13       25.15       23.74      8.68 o
   2  -1  13      434.86      441.17     30.25 o
   3  -1  13      201.18      199.22     22.24 o
   4  -1  13      190.11      167.26     19.83 o
   5  -1  13      883.77     1008.03     51.58 o
   6  -1  13       41.74       52.00     14.43 o
   7  -1  13        3.95       21.43     10.49 o
  -4   0  13        2.11       -3.90      5.99 o
  -3   0  13        3.21       11.19      7.28 o
  -2   0  13      183.43      221.42     25.27 o
  -1   0  13       19.46        3.14      5.40 o
   0   0  13      234.70      227.87     24.68 o
   1   0  13        1.08        7.84      5.23 o
   2   0  13      200.40      217.87     23.00 o
   3   0  13      928.84      925.57     44.68 o
   4   0  13      316.67      278.84     36.42 o
   5   0  13       66.60       54.16     13.94 o
   6   0  13       30.74        5.65      7.91 o
   7   0  13       55.09       72.25     17.46 o
   8   0  13       28.54       17.57      9.97 o
  -4   1  13        0.58        6.55      7.42 o
  -3   1  13        0.79        0.84      6.73 o
  -2   1  13        0.67       12.97      7.01 o
  -1   1  13     1509.98     1424.56     61.45 o
   0   1  13      250.10      238.05     24.22 o
   1   1  13        5.84       13.98      6.83 o
   2   1  13      176.00      141.30     18.44 o
   3   1  13      173.33      187.69     19.97 o
   4   1  13       79.60       70.22     13.61 o
   5   1  13      144.08      106.90     18.82 o
   6   1  13        3.15        2.89      6.90 o
   7   1  13       10.35       16.59     10.11 o
   8   1  13      223.63      212.57     28.44 o
  -4   2  13       70.50       49.81     14.15 o
  -3   2  13        0.20       -5.30      5.30 o
  -2   2  13     1345.65     1318.92     59.56 o
  -1   2  13      284.94      233.52     24.92 o
   0   2  13       55.51       49.91     11.64 o
   1   2  13       65.98       81.24     14.39 o
   2   2  13      480.36      467.00     29.52 o
   3   2  13      318.76      324.10     16.95 o
   4   2  13      915.04     1060.80     51.23 o
   5   2  13        0.73       -1.53      6.55 o
   6   2  13      231.86      223.83     26.91 o
   7   2  13      955.43     1048.00     57.65 o
   8   2  13       24.15       16.52     10.11 o
  -4   3  13       36.48       30.43     11.61 o
  -3   3  13       53.25       53.88     14.26 o
  -2   3  13      119.84      131.50     20.11 o
  -1   3  13      172.79      171.48     21.64 o
   0   3  13       34.91       22.90      7.84 o
   1   3  13      194.88      202.60     21.57 o
   2   3  13      534.35      564.73     32.24 o
   3   3  13      953.46     1044.07     33.31 o
   4   3  13       77.29       65.52     14.53 o
   5   3  13       11.25        9.34      8.02 o
   6   3  13       93.73       89.89     18.16 o
   7   3  13       16.15       14.57      9.34 o
   8   3  13      106.44      123.62     23.46 o
  -4   4  13       29.95       32.24     11.85 o
  -3   4  13       75.91       64.37     13.91 o
  -2   4  13      140.26      155.86     22.24 o
  -1   4  13       28.59       16.38      7.67 o
   0   4  13       17.55        6.62      5.89 o
   1   4  13       66.67       68.94     13.14 o
   2   4  13      133.05      124.62     12.00 o
   3   4  13       23.08       19.57      5.05 o
   4   4  13        4.45        1.71      6.31 o
   5   4  13        1.62        4.57      7.74 o
   6   4  13      313.17      328.46     29.49 o
   7   4  13       12.83       11.99      8.57 o
   8   4  13      159.96      165.34     26.21 o
  -4   5  13        0.36        3.03      7.56 o
  -3   5  13      142.41      181.86     25.09 o
  -2   5  13       90.84      122.30     20.08 o
  -1   5  13       93.15       84.17     16.24 o
   0   5  13      560.23      536.50     33.25 o
   1   5  13      321.51      279.18     22.52 o
   2   5  13       10.22        7.14      4.27 o
   4   5  13       17.00       30.18     10.84 o
   5   5  13       13.19       17.84      9.13 o
   6   5  13      157.35      186.71     25.69 o
   7   5  13      268.39      290.47     32.34 o
   8   5  13       21.15        9.62     10.25 o
  -4   6  13      395.57      360.66     34.75 o
  -3   6  13        0.26       -1.25      5.61 o
  -2   6  13      165.53      189.43     23.63 o
  -1   6  13     1050.85     1177.21     54.20 o
   0   6  13      207.79      202.25     22.24 o
   1   6  13       94.08      107.56     13.00 o
   2   6  13       64.48       71.82      9.79 o
   3   6  13        6.25        7.25      7.01 o
   4   6  13      126.24      100.69     18.79 o
   5   6  13       19.35       18.89      9.24 o
   6   6  13        0.24       -4.91      7.18 o
   7   6  13       89.20       75.84     17.95 o
   8   6  13      111.77       97.69     20.60 o
  -4   7  13      117.27      115.75     21.43 o
  -3   7  13      361.59      377.32     32.31 o
  -2   7  13      259.86      245.58     27.92 o
  -1   7  13      115.74      118.99     19.48 o
   0   7  13       64.48       55.90     12.44 o
   1   7  13      123.04       92.19     11.18 o
   2   7  13       21.52       21.81      6.18 o
   3   7  13      460.55      433.02     32.34 o
   4   7  13      780.70      746.24     45.10 o
   5   7  13       30.49       27.46     11.57 o
   6   7  13       73.97       65.91     16.24 o
   7   7  13      813.80      854.36     53.78 o
  -3   8  13       85.73      132.83     22.31 o
  -2   8  13       97.69       69.43     15.61 o
  -1   8  13      118.71      123.14     20.08 o
   0   8  13      394.05      394.50     20.99 o
   1   8  13        1.95        7.62      4.67 o
   2   8  13      675.74      712.38     28.18 o
   3   8  13     1405.08     1494.27     67.51 o
   4   8  13        3.96        3.28      7.04 o
   5   8  13      277.61      276.00     30.67 o
   6   8  13      109.29      117.53     22.41 o
   7   8  13      117.38      162.31     26.49 o
  -2   9  13      281.35      239.51     27.57 o
  -1   9  13       69.74       51.48     12.55 o
   0   9  13       59.24       47.93      8.73 o
   1   9  13       25.72       22.82      9.60 o
   2   9  13       21.09       28.02     10.84 o
   3   9  13      245.93      247.32     28.54 o
   4   9  13       33.51       49.53     14.88 o
   5   9  13      180.60      153.01     24.68 o
   6   9  13       19.53       10.91      8.12 o
  -1  10  13       53.93       45.68      9.56 o
   0  10  13       45.90       54.25      9.94 o
   1  10  13       70.72       60.16     10.29 o
   2  10  13       17.72       12.55      9.17 o
   3  10  13        1.29       18.02      9.41 o
   4  10  13       26.04       20.95     11.92 o
   5  10  13       17.94       23.67     11.01 o
   0  11  13       60.05       49.45      9.77 o
   1  11  13      136.66      141.23     24.54 o
   2  11  13       91.64       75.04     18.37 o
   3  11  13       33.68       49.88     15.79 o
   0  -3  14       25.23       11.75      8.54 o
   1  -3  14      115.93      108.78     19.52 o
   2  -3  14       54.52       60.68     13.98 o
   3  -3  14        0.58       -0.31      5.47 o
   4  -3  14      184.64      198.63     25.09 o
  -1  -2  14        1.21       -3.62      6.24 o
   0  -2  14      175.00      193.65     25.69 o
   1  -2  14       21.13       28.16      9.62 o
   2  -2  14       32.06       38.58      9.93 o
   3  -2  14        7.69       10.39      7.01 o
   4  -2  14        0.59        1.39      5.68 o
  -2  -1  14       56.73       40.19     12.62 o
  -1  -1  14        0.62        3.28      6.03 o
   0  -1  14       19.93       17.95      7.60 o
   1  -1  14       82.52       73.96     15.09 o
   2  -1  14       30.92       13.38      6.13 o
   3  -1  14      186.81      191.07     23.04 o
   4  -1  14      621.59      722.54     40.12 o
   6  -1  14        2.68        5.86      7.25 o
  -2   0  14       16.81        9.17      8.36 o
  -1   0  14      133.79      125.40     20.01 o
   0   0  14       73.70       58.17     12.44 o
   1   0  14      111.46       72.01     14.22 o
   2   0  14      664.80      695.25     39.49 o
   3   0  14      105.32       90.93     15.06 o
   4   0  14      200.34      156.84     19.90 o
   5   0  14      129.96      145.69     20.95 o
   6   0  14       27.02       17.53     10.56 o
   7   0  14       44.13       38.16     12.41 o
  -3   1  14       20.93       15.37      8.33 o
  -2   1  14      594.74      589.20     38.62 o
  -1   1  14     1297.76     1263.61     58.45 o
   0   1  14       42.09       45.52     11.54 o
   1   1  14      244.74      246.90     25.51 o
   2   1  14      442.19      468.99     31.30 o
   3   1  14      130.07      109.89     16.87 o
   4   1  14      577.70      574.50     24.58 o
   5   1  14      609.06      646.98     41.23 o
   6   1  14        3.54        2.40      8.02 o
   7   1  14      163.29      182.00     26.11 o
  -3   2  14       60.84       61.27     15.20 o
  -2   2  14      216.36      149.03     22.97 o
  -1   2  14        3.55       15.72      6.34 o
   0   2  14      141.35      133.66     19.90 o
   1   2  14      136.94      154.19     20.21 o
   2   2  14      641.55      675.49     38.06 o
   3   2  14      335.30      329.05     24.68 o
   4   2  14      162.11      163.32     21.78 o
   5   2  14      164.10      200.62     25.02 o
   6   2  14      625.00      631.16     42.42 o
   7   2  14        6.74       17.11     10.18 o
  -3   3  14        2.12        7.88      7.95 o
  -2   3  14        4.08       -2.34      4.77 o
  -1   3  14        2.63       11.43      6.17 o
   0   3  14       49.78       25.97      9.03 o
   1   3  14       82.33       58.69     12.72 o
   2   3  14      823.64      822.22     41.75 o
   3   3  14      215.28      232.43     15.75 o
   4   3  14       24.83       31.79     10.91 o
   5   3  14      125.27      140.35     21.85 o
   6   3  14       17.94        8.30      8.02 o
   7   3  14       16.35       32.62     12.76 o
  -3   4  14      105.75       67.89     16.35 o
  -2   4  14       59.58       69.15     14.57 o
  -1   4  14      142.76      129.62     20.21 o
   0   4  14        2.71        7.60      6.13 o
   1   4  14       88.87       90.86     15.82 o
   2   4  14      157.05      173.26     19.97 o
   3   4  14      381.05      422.74     20.45 o
   4   4  14      134.15      168.59     22.72 o
   5   4  14        6.32       12.65      8.54 o
   6   4  14      124.50      160.67     24.71 o
   7   4  14       21.01        5.89      7.91 o
  -3   5  14      320.60      246.20     29.73 o
  -2   5  14       46.91       37.68     12.06 o
  -1   5  14      500.93      504.01     34.92 o
   0   5  14       25.27       19.94      8.16 o
   1   5  14      138.65      151.47     19.69 o
   2   5  14      103.12       97.59     15.44 o
   3   5  14        7.33        3.42      6.41 o
   4   5  14       64.91       67.41     16.07 o
   5   5  14      352.05      428.00     33.84 o
   6   5  14      112.75      107.73     20.60 o
   7   5  14        3.48        0.17      6.62 o
  -3   6  14       10.74        1.78      7.77 o
  -2   6  14      169.66      139.45     22.34 o
  -1   6  14      233.06      254.60     27.53 o
   0   6  14      368.85      355.33     27.57 o
   1   6  14       19.75       21.23      8.26 o
   2   6  14       55.48       60.59      9.26 o
   3   6  14        6.56        3.21      7.77 o
   4   6  14       40.34       22.48     10.87 o
   5   6  14        2.67       -2.09      7.56 o
   6   6  14       15.12        3.62      9.06 o
   7   6  14       44.60       58.10     15.41 o
  -2   7  14       81.65      124.74     20.98 o
  -1   7  14       86.71      107.52     18.89 o
   0   7  14      332.99      284.44     24.29 o
   1   7  14       14.48       18.65      7.84 o
   2   7  14       84.71       89.22     11.22 o
   3   7  14      629.48      693.96     42.45 o
   4   7  14       59.51       72.46     16.14 o
   5   7  14        2.22        2.96      8.71 o
   6   7  14      298.98      245.72     30.71 o
  -2   8  14      269.13      359.23     31.51 o
  -1   8  14       42.13       50.29     13.84 o
   0   8  14       57.74       30.08     10.11 o
   1   8  14      130.31      147.94     14.43 o
   2   8  14      231.81      216.47     25.30 o
   3   8  14       25.58       10.70      9.17 o
   4   8  14      967.96     1021.20     55.87 o
   5   8  14       22.01       22.20      9.34 o
   6   8  14        1.64        4.50      7.01 o
  -1   9  14        1.17        5.23      6.69 o
   0   9  14      332.82      364.53     28.86 o
   1   9  14      115.69       98.68     28.30 o
   2   9  14        7.11       12.76      9.10 o
   3   9  14      633.43      584.42     40.67 o
   4   9  14       15.00        3.83      8.19 o
   5   9  14       15.52        9.65      8.61 o
   0  10  14      154.77      154.96     16.42 o
   1  10  14        7.86        5.80      7.28 o
   2  10  14       94.71      111.39     20.81 o
   3  10  14       67.21       60.30     16.24 o
   4  10  14       45.03       60.05     17.18 o
   0  -1  15        1.53       10.73      7.25 o
   1  -1  15        3.79        6.73      7.11 o
   2  -1  15       19.59       18.30      8.33 o
   3  -1  15       58.11       45.66     10.84 o
   4  -1  15       28.23        9.13      7.04 o
  -1   0  15      206.87      182.77     25.16 o
   0   0  15       77.94      113.94     19.48 o
   1   0  15        2.00        5.26      5.99 o
   2   0  15       34.88       32.80      9.06 o
   3   0  15      261.03      280.26     24.36 o
   4   0  15      345.54      316.47     25.34 o
  -1   1  15        4.53       21.19      8.64 o
   0   1  15      147.12      167.71     23.56 o
   1   1  15       99.29       70.86     14.71 o
   2   1  15        3.06        1.88      5.54 o
   3   1  15      603.88      621.05     37.05 o
   6   1  15      126.11      107.00     20.08 o
  -2   2  15        1.72        6.83      8.30 o
  -1   2  15      163.62      189.88     25.44 o
   0   2  15        3.35       -1.15      5.61 o
   1   2  15      101.05       96.13     17.18 o
   2   2  15        7.70        3.59      5.19 o
   3   2  15      203.35      194.97     22.38 o
   5   2  15      329.52      346.34     29.97 o
   6   2  15      265.34      268.16     30.04 o
  -2   3  15       40.57       27.01     11.12 o
  -1   3  15        6.70       -1.43      5.75 o
   0   3  15        5.34       -4.64      4.64 o
   1   3  15       97.61       87.69     16.07 o
   2   3  15      197.23      216.40     24.12 o
   3   3  15      180.56      226.37     24.01 o
   5   3  15      407.17      455.29     35.38 o
   6   3  15       41.40       37.78     13.28 o
  -2   4  15       45.11       41.34     12.13 o
  -1   4  15       66.49       63.47     14.19 o
   0   4  15      201.23      181.10     23.28 o
   1   4  15       14.33        7.63      5.72 o
   2   4  15     1160.24     1182.64     53.74 o
   4   4  15        0.56       10.35      8.16 o
   5   4  15      226.30      333.48     30.22 o
   6   4  15       66.99       96.51     20.01 o
  -2   5  15        2.94        6.52      5.96 o
  -1   5  15      114.39      106.02     18.86 o
   0   5  15       26.99       15.61      7.46 o
   1   5  15       78.72       61.24     12.93 o
   2   5  15      273.01      250.94     21.96 o
   4   5  15       26.07       35.03     12.23 o
   5   5  15       63.32       68.52     16.56 o
   6   5  15        3.61        6.27      8.09 o
  -2   6  15       66.21       89.40     18.23 o
  -1   6  15       20.63       18.37      9.55 o
   0   6  15      166.43      208.81     25.27 o
   1   6  15      389.08      372.41     27.85 o
   2   6  15       18.62       15.44      7.14 o
   3   6  15       99.65      126.41     20.63 o
   4   6  15      189.49      200.30     25.90 o
   5   6  15       63.13       77.58     18.61 o
   6   6  15      170.40      182.07     27.92 o
  -1   7  15      528.18      600.38     40.12 o
   0   7  15        5.20       16.00      7.28 o
   1   7  15      304.71      349.96     27.15 o
   3   7  15        5.96        1.15      7.01 o
   4   7  15      136.34      135.72     22.20 o
   5   7  15      120.06      115.29     21.50 o
   0   8  15        3.40       10.77      7.74 o
   1   8  15      111.92      121.32     19.13 o
   2   8  15        5.05       -3.03      6.73 o
   3   8  15      619.99      636.67     42.38 o
   4   8  15      157.06      227.59     28.75 o
   1   9  15        7.79       10.67      6.31 o
   2   9  15      308.57      296.25     30.36 o
   3   9  15      285.60      300.23     31.68 o
   1   1  16       12.40        6.73      6.76 o
   2   1  16       49.04       46.98     11.43 o
   3   1  16        1.46        7.74      6.27 o
   1   2  16       13.36       22.52      8.61 o
   2   2  16      274.68      269.94     27.57 o
   3   2  16        3.10       23.35      7.60 o
   0   3  16       22.30       45.20     13.70 o
   1   3  16      180.18      207.69     25.30 o
   2   3  16      122.54      143.14     20.88 o
   0   4  16        5.16       12.16      7.35 o
   1   4  16       86.84       73.02     14.74 o
   2   4  16      135.44      116.03     17.88 o
   5   4  16      100.54       83.68     18.26 o
   0   5  16        5.11       -5.89      5.89 o
   1   5  16       22.19        9.90      7.35 o
   2   5  16        4.46        3.07      5.82 o
   1   6  16      142.69      138.79     20.70 o
   2   6  16      401.61      443.86     31.02 o
   4   6  16       52.18       33.74     12.51 o
 
